# Supplementary material for: Integrated genomic approaches identify upregulation of SCRN1 as a novel mechanism associated with acquired resistance to erlotinib in PC9 cells harboring oncogenic EGFR mutation
Source: Oncotarget. 2016 Feb 11;7(12):13797–809. doi: 10.18632/oncotarget.7318 (PMC4924679; doi:10.18632/oncotarget.7318)
Supplement: Supplementary file 2 [file oncotarget-07-13797-s002.xls]

## Sheet: exported_analyses_gene_centric_
rownames(data)	PC9 #1	PC9 #2	Del/CYF10	C1 treated with erlotinib	C1	C2	stat_sam	rank_sam	stat_fc	rank_fc
FAM162A	17.1	18.2	18.5	36.2	35.8	34.7	21.6242	4	0.987882	3371
GPRC5B	17.2	18.6	16.9	80.1	72.3	69	15.9322	12	2.07078	1393
TGFBI	62.7	46.5	78.4	199.6	193.2	203.4	13.792	18	1.66814	1658
SMYD2	16.7	16.4	17	25.2	25.1	24.1	13.7572	19	0.570492	5747
CCDC80	2.3	3.6	2.6	15.8	14.5	13.8	13.1452	20	2.37524	1285
SPOCK1	3.3	2.1	5	42.4	37.1	34.3	12.686	24	3.45185	1145
MCM2	14	9.2	15.1	37.9	38.8	38.1	12.5676	27	1.58371	1954
POMGNT1	11.6	13.1	12.5	20.6	20.7	21.3	12.3632	30	0.75086	4297
ATP1B3	18.2	17.5	18.3	47.4	49.1	42.1	12.1547	32	1.3599	2156
C5orf15	24.8	29.4	27.6	50.8	52.6	48.5	11.7672	36	0.892949	3624
CSF1	9.3	10.5	11.2	29.4	31.3	26.8	11.6647	37	1.49701	2013
NNT	11.3	11	11.1	23.1	22.5	20.6	11.4383	38	0.986983	3374
CUL4B	48.1	43.3	47.9	66.3	67	66.7	11.3799	42	0.521805	6186
EIF2A	19.4	20.6	21.1	28.9	29.7	28.8	11.2904	46	0.516461	6226
WWTR1	8.4	7.6	10	22	23.9	21.4	11.1973	48	1.37209	2151
MAP3K3	3	2.8	3.2	15.2	13.7	16.8	11.1246	49	2.3442	1290
FAM111A	6.5	6.2	6.8	11.4	11	11.6	10.8759	53	0.802061	4068
STMN1	26.8	22.7	27.2	78.5	77.2	65.9	10.857	54	1.53066	1982
TSPYL5	1.6	1	2.4	8.5	8.1	8.2	10.6425	58	2.31034	1333
TMEM14B	21.9	24	25	36.6	37.9	36	10.4014	60	0.640189	5032
MMP14	6.2	6.2	7.8	46.6	44.5	36.1	10.341	62	2.65467	1232
RAB7A	68.2	63.1	68.7	98.3	98.2	92.2	10.219	64	0.529571	6119
ANKRD13A	7.5	8.3	7.4	13.8	13.7	14.7	10.1483	66	0.863118	3722
ATP6V1A	7.5	7.8	8.6	13.3	13.6	13.3	10.0545	68	0.750185	4300
DNMT1	20.6	19.1	20.3	28.2	27.5	27.1	10.0401	69	0.464668	6801.5
ALDH1A3	101.4	98.6	82.1	272.8	232	230.5	9.87001	71	1.38213	2133
MYBBP1A	10.6	10.4	10.3	14.3	13.8	14.2	9.81478	73	0.434495	7185
C1orf128	9.1	8.8	9.3	13.5	12.9	13.3	9.78724	76	0.545532	5955
PAM	20.9	21.5	23.2	32.5	34.3	32.2	9.69612	78	0.593733	5378
MAPRE2	2.4	1.8	2	6.2	5.8	6.2	9.56226	80	1.5536	1970
MARCH6	25.9	26.7	27	32.1	33.1	33	9.47655	84	0.302955	9306
PDLIM5	14.7	11.5	17.3	33	32.1	34.1	9.41801	86	1.18932	2480
BRD8	15.5	15.9	16	23	21.8	23.6	9.35879	89	0.529109	6121
ADAMTS12	17.7	24.6	24.9	80.6	82.4	66.3	9.30468	90	1.7707	1590
WBSCR16	12.7	13.1	12.9	16.2	16.2	15.9	9.14403	95	0.31969	9043
HDAC3	26.8	26.4	27.6	35.4	36.1	38	9.10849	96	0.438504	7154
USP24	9.5	9.7	9.6	14.3	13.7	13.4	8.97428	101	0.523562	6167.5
PEBP1	69.9	58.9	60.8	97.4	100.2	95.4	8.915	103	0.627942	5140
ILF3	81.2	73.6	76.3	99.1	101.3	98.6	8.80286	107	0.371628	8169
EBNA1BP2	80.7	78.7	74.5	101.1	104.8	99	8.79921	108	0.382444	8016
TMEM171	8	8.1	10.1	20.9	18.4	18.9	8.72572	112	1.15145	2550
CCDC14	2.2	2.4	2.2	4.9	5.1	4.8	8.66485	115	1.12199	2609.5
TUBB6	5.8	4.5	9.2	25	29.5	31.6	8.55223	117	2.14254	1372
DNAJC13	8.2	8.9	9.5	14.6	15.1	14.1	8.54499	118	0.719505	4518
FYN	21.4	19.7	20.3	28.5	30.3	31.1	8.53464	119	0.550082	5927
MYEOV	27.5	20.7	31.3	56.6	53.7	56	8.45696	124	1.06476	2726
COL6A1	87.7	89.5	78.5	138.8	126.3	141.3	8.43795	125	0.668448	4864
EFTUD2	24.6	23.9	24.9	30.8	30.9	29.6	8.4123	126	0.314835	9119
NCAPD3	11.4	10.8	12.5	20	21.7	19.4	8.40465	127	0.816237	3949
WLS	1.6	1.1	2.3	6.6	6.6	7.3	8.38478	128	2.03562	1403
DDX24	14	13.7	13.8	18.2	17.9	17.3	8.33177	131	0.363728	8290
ATG3	16	13.1	16.5	28	27	25.9	8.29624	132	0.827106	3897
ACBD6	15.6	14.7	14.8	19.5	19.5	19	8.15652	133	0.362925	8297
LCK	0.5	0.6	1	3.9	4.5	4.5	8.02025	137	2.61891	1234
CIRH1A	18.7	19.5	19.1	35.1	38.7	32.4	8.00359	138	0.890177	3628
LAMC1	28.9	27.7	27.9	60	57.8	49.4	7.99454	140	0.984552	3378
AFAP1L2	9.5	8.1	8.6	13.6	13.5	13.8	7.95201	143	0.642534	5017
ANAPC13	12.6	13.2	15	27.6	28.7	24.4	7.94118	145	0.984	3381
INTS7	5.3	5.5	6	9.4	9.2	8.9	7.90727	146	0.71097	4558
PLEK2	24.2	20.4	27.1	40.6	42.1	40.8	7.87242	147	0.784466	4141
KIAA0090	17.2	16.4	18.5	24.9	24.1	23.9	7.86855	148	0.484635	6607
HADH	14.5	13.6	13.5	18.7	20	19.1	7.75761	153	0.474486	6713
BRD9	13.8	13.1	13.3	17.9	17.3	18.4	7.73769	154	0.415037	7549.5
KPNA1	6.9	6.9	7.8	12.4	12.1	11.4	7.70259	157	0.732953	4460
MCM3	23.8	18.2	24.5	55	51.9	45.2	7.69151	158	1.19359	2466
IFT57	11.2	11.7	11.8	14.7	15.1	15.3	7.64862	161	0.378192	8090
IPO9	8.3	7.9	8.8	12.8	13.3	12.3	7.62317	163	0.619178	5195
NUP160	13.1	15	14.2	26.4	28	23.7	7.61286	164	0.884665	3648
RFC2	14.4	11.1	14.8	23.9	25.4	26.1	7.61131	165	0.903785	3584.5
HERC2P2	11.7	12.2	11.6	16.2	15.4	15.5	7.58323	167	0.407908	7663
SHC1	45.9	44.4	43.7	55.5	54.3	58.1	7.56905	168	0.325369	8850
EPB41L2	16.2	18.4	20.1	41.9	45.6	36.4	7.44436	175	1.17956	2491
ARHGAP18	6.1	8	5	22.3	20.6	17.5	7.42872	176	1.66098	1663
DSN1	5.4	5.7	6.1	9.4	9.3	8.8	7.27283	182	0.677023	4814
INCENP	18.8	19.6	18.4	23.1	23.4	22.9	7.25739	185	0.289045	9598
PTRF	48.7	42.3	40.9	69.9	64	70.6	7.15466	188	0.632656	5099
CNTNAP3	1.1	0.5	1.3	4.6	4.5	4.1	7.12306	190	2.18641	1362
ZNF131	14	12.2	12.8	20.3	19.5	18.6	7.036	193	0.582494	5677
TRAM2	10.3	8.6	10.5	16.2	15.6	15.4	7.01229	196	0.682971	4739
LOC554202	1.9	2.8	2.8	8.3	8.4	6.9	6.99876	197	1.65382	1664
OIP5	4	4.3	4.1	8.1	7.7	7.1	6.98765	199	0.885007	3647
NOV	0.2	0.2	0.1	1.9	2	2.1	6.94788	201	3.58496	1133.5
GINS4	4.8	4.4	6.7	16.9	17.3	13.7	6.92975	202	1.591	1706
CHAF1A	5.9	4.6	6	10.2	11.3	10.6	6.92431	203	0.960107	3431
PRPS2	22.3	24.5	21.9	43.6	45.4	37.3	6.90048	205	0.878473	3661
KIF20A	12.3	12.7	13.4	17.6	16.7	16.9	6.89462	206	0.415037	7549.5
EIF5A	244.6	231.5	232.5	285	284	271	6.88007	208	0.245418	10369
HSPA14	8.2	8.4	8.7	12.8	13.9	12.4	6.87997	209	0.628031	5136.5
CCDC127	15.4	15.5	16.1	19.2	20.2	19.4	6.86625	210	0.323155	8878
EIF3B	101.2	90.9	97.6	118.1	121.9	119.9	6.86526	211	0.313036	9144
RPA1	17.2	13.9	15.9	27.1	27.5	24.4	6.81892	214	0.749192	4306
PPP1CC	43.4	44.2	44.6	73.2	77.5	64.4	6.79184	219	0.702285	4616
MARCKS	42.6	38.3	45.1	60.8	59.1	65.3	6.77899	221	0.55566	5887
MAP7	20.1	21.6	21	26.6	26	25.4	6.76411	222	0.315009	9111
LMNB1	20.5	15.3	21.2	37.3	38.9	33.7	6.75275	223	0.947158	3462
PXDN	67.1	61.1	66.5	83.7	81.3	87.7	6.74489	224	0.376173	8114
LSG1	5	4.2	4.9	7.8	7.7	7.7	6.72487	227	0.71843	4521
ABCF1	29.5	27.2	26.8	34.8	34.7	35.1	6.71735	228	0.325035	8854
EXT1	18.6	20.1	19.9	24.5	25.4	24.3	6.69694	230	0.340519	8654
ADRB2	2	4	3.8	17.5	18.4	13.1	6.6879	231	2.32193	1317.5
JAK1	22.7	22.4	24.8	30.2	30.9	29.6	6.66361	233	0.37581	8119
PDGFD	2.6	2	2.5	5.9	6.5	5.5	6.642	236	1.33407	2180
MLF1	8.3	7.7	7.4	14.3	13.8	12.3	6.63705	237	0.787847	4130
MYO10	8.3	7.7	8.9	11.9	12.2	11.9	6.6337	238	0.531851	6082
C3orf37	7.6	5.9	8.3	14.8	14.7	13.3	6.61172	240	0.973283	3396
NUP155	11.2	11.5	11.6	17.4	19	16.5	6.60929	242	0.625059	5160
SFRS6	33.1	33.8	30.1	41	43	42	6.57403	245	0.377367	8100
GINS2	6.9	6.5	7.4	20.6	22.4	16.5	6.57393	246	1.51631	1995
SYNJ2	6	4	6.5	15	15.3	12.6	6.55147	247	1.37851	2143
RBM3	88.6	80.7	86.6	119.7	116.1	107.7	6.53132	250	0.42473	7297
VCL	48.3	47.5	47.8	56.5	59.4	61.8	6.50597	252	0.307388	9232
GSPT1	21.7	20.5	21.5	25.3	25	25.8	6.50269	254	0.256603	10182
IFT81	3.6	3.4	3.3	5.3	5.4	5.5	6.49897	256	0.653349	4941
NOTCH2	22.8	20.6	23.6	36.9	38.3	32.7	6.47998	258	0.687462	4713
HMGN2	93.6	83.3	92.7	115.2	120.2	126	6.46342	259	0.422776	7313
LOXL4	10.3	7.1	11.1	54.3	39.3	39.1	6.45952	260	2.21913	1357
FAM107B	47.1	42.6	49.3	81.3	80.5	68.7	6.45836	261	0.729682	4472
NR3C1	6.9	6.4	7.6	10.9	10.7	10.4	6.44233	263	0.614569	5223
CBARA1	22.5	21.9	23.5	29.5	28.6	31.3	6.41054	264	0.396863	7799
GM2A	12.2	12.8	13.3	17.1	17	16.2	6.40946	265	0.393214	7857
HESRG	25.9	24.7	34.9	52.3	49.3	52.1	6.3886	267	0.846121	3818
DTL	2.4	1.8	3.1	6.8	7.4	6.3	6.3827	268	1.48966	2017
C20orf24	69.8	71.3	69.5	83.7	87	80.6	6.37806	269	0.254905	10214
SFPQ	67.7	60.7	61.2	80.4	78.6	78.8	6.36892	272	0.32679	8835
ENPP1	1.1	0.6	1.3	3.8	4.2	3.7	6.36801	274	1.96347	1507
DCBLD2	32.9	25.4	47	125.3	139	99	6.35502	276	1.78666	1584
MEST	10	7.8	7.2	16.6	16.2	14.9	6.35282	277	0.932061	3509
BZW2	41.2	44.9	45.2	63	68.2	59.2	6.34334	280	0.536167	6036
RNF13	11.2	13.3	13.1	17.9	18.8	18.3	6.33724	282	0.548699	5936
EFNB1	7.7	3.7	10.2	21.5	20.4	23.6	6.33443	283	1.60046	1703
LOXL2	19.7	11.5	21.8	40.5	38.9	44.3	6.32818	284	1.22278	2389
HSD17B11	5.2	7.3	6.1	11.1	11.6	11.7	6.3213	285	0.887106	3640
DNAJC7	27.1	27.9	27.4	40.9	38.3	35.7	6.31188	287	0.479663	6655
C3orf26	23.5	24.9	24.8	59	55.2	44.6	6.29961	289	1.1173	2617
RBM39	46.9	42.8	45.1	55.1	56.1	53.6	6.29546	290	0.289896	9555
CDK5RAP2	7.2	7.3	7.6	11.2	12	10.6	6.28875	291	0.612977	5242
DCLRE1B	4.4	4.1	4.8	8.1	8.2	7.3	6.27889	293	0.827361	3894
MECOM	4.3	3.3	4.9	9.3	10.7	9.1	6.26242	294	1.21909	2439
SCRN1	23.2	29.7	25.4	47.5	49.1	41.5	6.23642	297	0.818629	3938
CRIM1	19.4	23.4	19.5	34.1	33	30.5	6.22252	301	0.647649	4987
UBR7	3.9	3.5	4.6	8.3	9.3	7.9	6.2224	302	1.08746	2669
BTBD3	3	3	3.4	6.2	7.1	6.1	6.15	307	1.04532	2757
PIGX	7.1	6.6	7.4	10.8	11	10	6.13228	308	0.591784	5390
CA11	1.8	1.7	1.3	5.7	4.5	5.2	6.12086	309	1.68182	1650.5
ORC1L	5.3	4.9	6.4	9.6	9.5	9.4	6.1086	310	0.779779	4163
TRIP13	17.7	18.3	19.2	35.4	38.9	30.4	6.10689	311	0.923521	3527
UBE2A	45.9	42.5	45.8	52.5	53	53	6.1058	312	0.240098	10482
GMPS	30.6	31.8	33.4	44.7	48.1	42	6.0764	314	0.492723	6484
APEX1	41.3	38.7	38.6	50.8	48.4	47.4	6.06679	315	0.305781	9255
SCHIP1	3.4	4.2	3.8	7.7	7.9	6.8	6.04253	320	0.974465	3395
SLC16A1	17.3	21.8	20.9	42.4	47.2	36.3	6.03843	321	1.06924	2718
PDS5B	4.7	4.6	4.4	9.1	9.4	7.8	6.0337	322	0.940887	3481
GNPDA1	17.8	18.1	21.3	27.4	27.3	26.7	6.02731	323	0.509014	6330.5
ASH2L	9.4	10.7	9.8	15.5	18.2	16.1	6.02202	324	0.736	4456
JAG1	5.7	5	10.2	21.1	24.4	19.2	6.0211	325	1.63026	1685
TRA2B	19.4	16.8	18.2	23.8	24.8	24	6.0171	327	0.416363	7391
TAF7	28.4	29.5	26.5	42.2	40.1	37	5.98635	332	0.499279	6426
FEN1	22.1	23.3	21.9	44	48.1	37	5.94157	333	0.939811	3484
OSBPL3	7.4	8.3	9.7	13.5	13.7	13.7	5.9409	334	0.687272	4714
AKAP12	6.8	7.8	12.2	28.8	32.5	23.6	5.93069	337	1.66353	1659
GINS1	4	3.7	4.4	8.9	9.2	7.5	5.92928	338	1.08114	2684
ACAD9	8.1	6.9	7.3	13.2	11.4	12.9	5.91675	340	0.749847	4303
HLTF	3.8	4	4.5	9.9	10.3	8.1	5.89257	344	1.20214	2456
RAD54L	4.4	4.4	5.1	7.7	9	8.5	5.86777	345	0.858339	3744
CSE1L	40.7	44.2	43.4	68.6	78.1	63.3	5.8514	348	0.710868	4559
FRMD3	0.6	0.8	1.1	3.4	3	3	5.83156	351	1.91073	1518
OXCT1	3.7	3.9	3.1	6.9	7.8	6.7	5.82599	352	1	3087.5
TYMS	14.7	15.9	16	39.2	44.2	31.5	5.81609	355	1.30198	2287
WDR5	11.2	9.4	10.8	15.2	15.4	14.6	5.79719	358	0.525558	6152
AXL	12.3	10.5	17.9	43.3	37.7	53.8	5.79185	362	1.72772	1625
MCM4	23.1	21.6	22.4	42.4	45.2	35.2	5.78942	363	0.871926	3690
HJURP	19.1	19.1	23.4	29.9	29.8	31.1	5.75886	367	0.559762	5847
NECAP2	14.3	13	13.5	21.2	18.4	20.5	5.74528	370	0.558796	5858
BAZ1B	13.2	12	13.4	19.9	20.6	17.8	5.73358	371	0.594895	5376
UBP1	11.4	10.4	11.8	14.9	14.8	14.6	5.72706	372.5	0.398845	7779
CCNE2	1.5	1.1	1.3	5	5.5	4.1	5.72706	372.5	1.90442	1521
HNRNPU	55	53.3	52.5	74.8	77.2	66.9	5.70485	377	0.445005	7071
COMMD2	5.6	5.5	6.5	14	15.1	11.4	5.69939	379	1.20235	2455
TOR1AIP1	10.5	10	11.1	13.4	13.5	13.7	5.69059	380	0.361555	8346
PRMT5	17.7	18.1	19.5	24.7	23.9	22.9	5.67555	381	0.370664	8185
ABCB7	7.2	6.8	6.4	13.2	12.5	10.8	5.67135	382	0.839327	3835
CTNNAL1	26.6	31.6	29.5	64.2	65.3	49.8	5.6577	383	1.03173	2783
DTX3L	2.8	2.5	3.3	5.9	5.3	5.8	5.65263	384	0.983126	3385
MNS1	2.2	1.3	2.2	4.7	5	4.7	5.64828	386	1.33703	2178
POLR1E	7.4	7.3	8.1	11.5	10.5	11.7	5.62734	391	0.563715	5810
PFDN1	32.5	36.8	32.7	48.1	48.8	43.8	5.61747	392	0.464053	6807
TANC1	4.1	4.5	4.9	7.4	7.5	6.9	5.60649	398	0.691369	4692
KLHDC2	13.8	13.8	15	19.5	21.5	19.1	5.6064	399	0.496512	6457
MT1X	3.1	4.4	5.6	17.3	14.5	12.2	5.60082	400	1.74794	1600
RAB38	5.9	5	6.7	12.8	11.5	10.5	5.59615	401	0.983512	3383.5
C3orf17	5.6	5.1	5.7	7.8	8.4	7.9	5.58372	402	0.555337	5891.5
PTPRJ	7.5	6.2	8.3	12.4	11.7	12	5.58302	403	0.714495	4540
IFFO2	1.2	1.4	1.2	4.7	4.3	3.6	5.58201	404	1.72935	1620.5
WDR48	6.7	8	6.7	11.4	12.1	10.8	5.57941	405	0.680598	4751
TOPBP1	6.3	7.1	7.2	17.5	18.6	13.6	5.57264	406	1.2706	2321
CADM4	5.1	4.4	6.2	9.5	10.1	9.2	5.56904	407	0.875304	3669
ZW10	13.7	13.9	15	19.7	21	18.6	5.5668	408	0.477179	6686
USF1	8.7	9.8	9.8	13	13.5	12.6	5.56505	409	0.466367	6782
KIRREL	2.4	1.9	2.8	5.9	5.1	5.3	5.56018	410	1.19898	2462
TPP2	11.7	12.2	12.3	18.5	19.3	16.4	5.54715	412	0.582303	5679
AIF1L	19.3	16.4	18.7	24.9	23.8	24.8	5.54479	413	0.434138	7190
TUBGCP3	6.7	3.9	6.1	14.8	12.7	12.1	5.53915	414	1.24565	2355
TNIK	8.8	11.3	11.4	23.6	25.3	19.2	5.53575	415	1.1123	2631
ILKAP	16.9	15.2	17.2	21.1	21.2	20.8	5.53275	416	0.356052	8401
SLC36A1	1.5	1.8	1.5	3.7	3.9	3.4	5.53197	418	1.1964	2465
F11R	44	43.2	47.3	53.3	56.2	57.5	5.52074	419	0.312242	9162
CENPM	11	10.6	10	14.1	14.2	13.3	5.51796	420	0.396659	7802
CDH5	1.2	1.3	2.3	4.9	5	4.5	5.51559	421	1.58496	1899.5
SERTAD4	3.4	3.7	3.5	8.2	8.6	6.7	5.49731	423	1.1486	2554
MSL2	3.5	3	3.8	6	6.6	6	5.48375	426	0.852658	3764
RNMTL1	5.4	5.2	5.8	7.7	7.9	7.5	5.47357	429	0.494197	6475
TRAFD1	18.3	21.8	17.8	28	28.2	26.8	5.47096	430	0.519548	6209
NUSAP1	19.8	22.5	19.9	31.7	31.1	27.7	5.47062	431	0.541003	5993
SEMA7A	2.5	2.5	2.6	5.9	6.8	5.3	5.46478	433	1.24393	2357
RFC4	11.4	12.3	15.2	23.4	24.8	20.8	5.46285	435	0.826826	3900
COL13A1	10.5	7.3	14.9	25.2	25.6	30.4	5.45791	437	1.31219	2274
TAF5L	6.1	6.2	6.1	7.5	7.4	7.5	5.45681	438	0.283793	9686.5
ZNF32	3.4	1.2	3.3	7.4	8.1	7.8	5.44617	439	1.56041	1964
SF3A3	23	20.7	22.9	33.9	33.9	29.4	5.44145	440	0.545434	5957
PAPSS2	0.7	0.7	0.7	2.9	2.5	2.4	5.42927	443	1.89308	1524
CPS1	2.3	2.6	2.2	4.9	4.9	4.3	5.4196	445	0.989804	3370
AFAP1	14.2	10.5	14.6	21.8	21.1	21.1	5.40594	446	0.703543	4606
ASB7	4	4.8	4.8	7.2	7.2	7.8	5.40334	447	0.706953	4587
IL13RA1	29.2	30.7	32.9	43.7	44.2	39.2	5.40298	448	0.453767	6954
POLE3	22.8	24.5	23.8	39	39.5	32.6	5.39227	449	0.643937	5005
ZNF148	3.6	2.9	3.4	6.1	6	5.5	5.39115	450	0.830075	3881.5
NUP93	14.9	14.3	14.9	21.4	21.7	18.9	5.38982	452	0.49149	6497
PROS1	0	0.1	0.2	1.6	1.5	1.7	5.37919	454	4	1116
H2AFV	40.9	39.1	40.1	60.9	52.8	53.1	5.36919	458	0.473883	6722
IL1F7	0.3	0.2	0.6	2.4	2.9	3.2	5.36617	460	2.94996	1190
GPR176	1.9	2.9	2	5.1	5.7	6.1	5.36124	461	1.31342	2271
ANKRD33B	1	0.9	1.3	3.2	3.1	2.8	5.35628	463	1.50779	2003
KIF2C	25.4	25.2	28.5	34.5	33.9	32.8	5.3548	464	0.35546	8409.5
COX11	23	20.3	21.3	38.8	38.6	31.4	5.34663	467	0.752072	4292.5
MED13L	7.7	7.3	8.4	10.6	11.2	10.7	5.33674	470	0.473931	6721
EXOSC2	7	6	6.9	10.5	11.1	9.7	5.33316	472	0.653394	4940
IDH3B	34.6	33.4	36	41.3	41.6	44.5	5.32675	474	0.292782	9500.5
ANKRD13C	5.7	6.4	5.5	10.1	10.7	9	5.31695	475	0.759737	4254
PLAT	94.3	87	151.1	229	264.9	224.1	5.31247	477	1.11106	2632
COPS8	17.2	16	19	25.9	25.3	23.2	5.31217	478	0.511253	6307
DHFR	15.3	16.3	14.3	25.3	25.1	21.3	5.30598	481	0.643479	5011
SPC24	5.7	4.1	7.3	11.5	11.7	12.5	5.29837	483	1.06193	2730
ITM2B	30.2	32.4	29.1	46.1	41.8	39.9	5.29655	484	0.478894	6665
AK3L1	15.9	12.6	20.7	30.2	33.3	29.9	5.28496	485	0.924764	3522
MORC4	4.7	6.3	6.1	13.8	14.9	11.1	5.27943	488	1.21877	2440
HSPA4L	7.6	9.4	8.2	12.5	14.3	14.4	5.27901	489	0.709221	4575
NDUFA10	21	21.4	20.7	25.3	23.8	24.8	5.27439	490	0.227934	10704
GNB4	1.7	1.2	2	6.6	7.7	5.3	5.27438	491	2	1453.5
DDX55	4.3	4.1	4.6	6.1	6.3	6.4	5.2655	493	0.532221	6076.5
BLMH	8.1	5.5	7.6	13.1	14.2	12.3	5.26199	494	0.901436	3590
TCF19	4.3	3.7	4.6	8.2	8	9.9	5.26018	497	1.05063	2750
HP1BP3	23.8	22.6	23.4	31.4	30.1	28	5.25898	498	0.358661	8370
SET	120.8	130.8	119.2	180.8	180.1	155.6	5.25439	499	0.478127	6670
NUP153	15.7	14.6	15.9	18.6	19.7	19.8	5.25403	500	0.330645	8787
MRPS22	17	19.6	16.3	40.6	43.2	31.3	5.2539	501	1.12155	2611
HMGB2	39.2	44.4	40.4	70	65.9	56.9	5.24407	502	0.636765	5075
CENPF	15.2	14.3	15.4	18.7	18.8	17.8	5.24076	503	0.300564	9351
PERP	135.2	130.4	130.5	167.2	171	152.6	5.23944	505	0.309271	9212
MRPL16	18.2	16.4	16.1	24.6	26.3	22.6	5.23586	506	0.535759	6046
KLF5	24.6	27.9	28.9	39	37.2	35.1	5.19904	513	0.451353	6986
RPN1	87.9	74.3	87.4	106.4	111.1	115.3	5.19514	514	0.415037	7549.5
TRA2A	22.2	24.1	21.9	31.6	30.2	28.2	5.18885	516	0.400153	7754
USP33	18.5	17.2	18.6	21.4	22.1	21.6	5.18838	517	0.261705	10109
CSGALNACT2	3.5	3.7	4	6.5	6.9	5.9	5.17146	520	0.785102	4139
RRM1	20.2	22.3	20.3	31.3	32.4	27.5	5.16865	521	0.538269	6024
DAPK1	15	21.4	13.4	34.2	31.2	30	5.16674	522	0.937844	3493
RUVBL1	21	20.6	19.1	43.8	42.1	32.6	5.16589	523	0.965119	3416
IQCB1	2.4	2.5	2.6	6	6	4.8	5.15509	525	1.1635	2529.5
IFRD2	22	18.1	20.3	27.3	27.1	26.7	5.14998	526	0.425153	7290
MRE11A	7.3	8.5	7.6	13.1	13.6	11.4	5.13417	528	0.703282	4607
E2F1	4.7	3.8	5.1	8.8	8.2	10.1	5.13071	529	0.994686	3362
ANXA6	2	1.4	1.2	7.6	7.9	5.3	5.12868	530	2.17688	1365
PIAS2	4.9	4.2	5.8	8.9	10.6	11.2	5.12723	531	1.04293	2762
GLG1	29.7	31.2	31.4	37.8	39.1	35.7	5.11212	536	0.286804	9634
PSIP1	9.9	11.5	11.5	23.9	25.1	18.6	5.10864	537	1.03894	2773
ZC3H14	7.6	6.8	8	10.3	10.6	10.2	5.08878	541	0.473416	6724
ZBTB38	0.4	0.2	0.3	1.8	2	1.7	5.067	545	2.61143	1236
SFRP1	17	18.7	21.1	58.5	58.9	39.8	5.06341	546	1.46864	2035
SMAD3	17.5	15	19.8	28.5	26.8	25.3	5.06297	547	0.623969	5166
MAPK8	7	7.8	8.6	12.4	13	11.3	5.05941	548	0.649272	4980
SLC35F3	0.8	0.7	0.7	3.7	3.2	2.7	5.05676	550	2.12553	1376
EGLN1	6.6	6.3	7	10.3	9.6	9.1	5.0558	551	0.543284	5972
SKP2	10.5	8.8	9.4	15.5	16	13.6	5.05407	552	0.652077	4963
PTDSS1	25.9	30.5	26.3	43.6	46.3	38.2	5.05082	553	0.631311	5110
CDCA7	5.8	4.7	6.4	18.3	20.6	13.5	5.0416	556	1.63254	1684
SEMA5A	1.2	1.4	0.8	5.2	3.7	4.9	5.03705	559	2.02106	1408
POFUT1	14.5	9.7	13.2	20.8	21	20.4	5.03651	561	0.733876	4458
EFCAB2	2	2.2	2	3.4	3.5	3.4	5.02935	563	0.732304	4465
RYK	17.3	19.1	18.6	27.9	28.9	24.2	5.02707	565	0.55849	5862
WSB1	13.6	13	14.1	17.9	18	16.5	5.0227	568	0.364538	8278
EIF2B1	19.2	20.1	20.3	24.1	23.3	22.8	5.01238	569	0.236159	10539
PDCD5	37	37.3	32.2	53.5	50.6	46.1	5.00409	571	0.496031	6461
ARHGAP22	0.5	0.5	1.2	4.3	3.2	4.4	4.99824	572	2.43539	1274
ADAMTS16	0.9	0.5	1	2.6	2.5	2.6	4.99694	573	1.68182	1650.5
NOL8	6.2	6	5.7	8.7	8.6	7.9	4.98842	574	0.493464	6477
F2R	1.9	1.6	3.1	6.7	5.7	7.5	4.97666	576	1.59223	1705
ZNF22	3.6	1.6	2.9	8.8	7.7	6.8	4.96501	577	1.52434	1990
ID1	9.3	7.1	16.7	29.3	33.4	26.3	4.96086	578	1.42697	2066
EXOSC9	11.1	13	13	21.2	22.8	18.2	4.96009	579	0.745495	4316
SNUPN	10.5	7.2	10.4	16.4	15.4	17.3	4.95776	580	0.805153	4058
ANTXR1	5.8	4.4	4.8	8.2	8	8	4.95551	582	0.690045	4695
CCNA2	25.6	26.5	26	43.2	45.9	36	4.95262	583	0.679687	4755
UBE2Z	41.8	37.6	39	52.9	48.2	48.8	4.94773	584	0.340331	8658
PLOD2	17.9	23	23.6	41	46.3	35.1	4.94485	586	0.924232	3523
ALCAM	29.2	49.1	46.1	161.5	170.6	106.3	4.93254	588	1.81726	1555
NAT10	19.4	17	19.1	24.7	24.2	27.2	4.92766	589	0.455409	6940
FRAS1	0.5	0.8	0.9	2.6	2.9	2.4	4.92529	590	1.84435	1548
KNTC1	4	4.1	4.3	7	8	6.6	4.9242	591	0.800691	4073
SLC6A17	2.9	1.5	2.2	5.7	5	5.7	4.92065	592	1.31316	2272.5
ITGA6	163.6	168.2	247.1	506.2	580.2	393	4.9205	593	1.35363	2169
ALKBH2	6	4.6	5	9.2	8.2	8.6	4.91781	594	0.736966	4436.5
COL5A1	0.6	0.3	0.5	2.6	2.8	3.6	4.91735	595	2.6845	1228.5
GTF3C4	8.3	9	8.6	11.5	11.8	10.8	4.91418	596	0.39682	7800
BRIP1	1.9	1.8	2.3	4	4.6	4	4.90126	598	1.07039	2716
ZNF7	9.9	8.8	10.4	14.5	13.3	13.3	4.89991	599	0.498119	6436
PFN2	46.4	43.6	49.7	63.8	71.5	60.8	4.89719	600	0.489258	6514
QSOX2	8.5	9.7	10.6	13.6	14	13.4	4.89644	601	0.509555	6326
RBM19	7	5.9	6.3	8.8	9.2	9.2	4.89106	604	0.5025	6391.5
MPP1	0.9	0.5	1	3.7	2.9	3	4.88207	605	2	1453.5
PPIA	530.9	518.4	546.2	579	599.1	616	4.8763	606	0.169252	11990
ERC1	4	3.5	4.1	6.2	5.7	6.1	4.87538	607	0.633872	5090
EGFR	177.2	145	268	443.1	429.9	571.7	4.8672	610	1.29149	2296
NDUFC2	32.7	31.2	30.7	39.5	38.6	36.2	4.86081	612	0.272913	9868
PEX3	7	7.2	7.3	10.9	10.9	9.5	4.86017	613	0.541826	5986
KIF1C	16.4	16.7	17.9	20.1	20.2	20.3	4.85523	615	0.248821	10309
GMNN	10.2	11.4	11.1	20.4	21.8	16.6	4.85495	616	0.846526	3815
IPO5	33	34.7	39.6	53.1	56.5	47.7	4.85298	617	0.551869	5917
UNG	13.9	12.3	13.6	32.5	33.5	23.5	4.85159	618	1.16912	2525
CNBP	26.1	25.1	25.1	49.8	47.5	37.4	4.84235	620	0.819995	3931
C6orf167	2.9	3.2	3.4	5.1	5.2	4.8	4.83888	622	0.668549	4860
GPR161	3.1	2.4	3.6	5.6	6.3	5.9	4.83357	624	0.967939	3412
EID1	16.8	19.2	16.8	33.4	33.5	26.1	4.8294	625	0.816693	3948
CRISPLD2	2.2	1.2	2.2	6.3	6.5	4.8	4.82638	626	1.65208	1666.5
EPDR1	5	5.5	5.7	10.3	10.8	8.5	4.82374	627	0.869603	3700
GPX3	11	9.7	11.5	18.3	17.7	22.6	4.80644	629	0.86384	3718
COL4A5	1.7	2.2	1.9	4.2	4.9	4	4.80589	631	1.17544	2492
KIF22	28.2	24.6	27.7	39.2	34.1	39	4.79771	636	0.480297	6647
NR2C2AP	7.3	6.5	7.9	10.8	12.7	11.2	4.79604	637	0.677241	4813
SELT	6.4	5.9	6	12.3	13.4	10	4.79161	638	0.96408	3419
RAP1GDS1	5.8	5.5	7.4	11.5	12.2	10.1	4.78931	639	0.853985	3760
GNG11	1.3	0.6	0.7	2.8	3.3	3.1	4.78605	641	1.82312	1553.5
DCTPP1	22.8	18.9	23.3	30.5	35.6	31.6	4.78196	642	0.587919	5412
PAPD7	13.9	11	13.8	18	19.4	19	4.77799	643	0.543362	5970.5
XPO7	18.8	16.3	18.4	22.7	23	22.2	4.76727	644	0.343873	8596
MATR3	51	51.9	49.1	71.4	73.3	61.9	4.76597	645	0.442769	7099
ATRX	7.1	7.3	7.4	9.4	10.1	9.2	4.75259	649	0.396723	7801
RPS10	889.5	913	914.6	964.4	952.1	986.1	4.74645	651	0.0952781	13563
ING5	3.8	3.6	4.1	5.5	5.5	5.8	4.72894	654	0.546827	5949
PFKFB3	8.5	4.6	7.9	14.2	13.2	14.7	4.72881	655	1.00343	2817
CARHSP1	18.8	16.2	19.4	25.3	25.1	28.8	4.72677	656	0.541894	5984
ATG16L1	29.1	30	31.7	47	49.3	39.7	4.72341	657	0.582842	5675
AFAP1L1	6	6.8	7.2	15.7	15.4	11.5	4.72245	659	1.09085	2661
TMED1	24.7	20	24.1	31.2	31.3	34.2	4.71671	660	0.491107	6498
POLR2G	44.1	44.4	42.8	50.8	50.2	47.8	4.71583	663	0.180508	11730
B3GALTL	2.2	2.6	2.8	8.7	9.1	6.1	4.70806	665	1.65294	1665
ZWINT	22.4	26.2	23.1	56.5	51.1	39.5	4.70096	666	1.03675	2777
FAM111B	2	1.3	1.6	6.8	7.6	4.9	4.6913	668	1.97775	1502
BMP2K	2.3	2.2	2.3	3.5	3.8	3.6	4.68866	669	0.680721	4749
POLB	8	8.7	9.6	12.2	12	11.7	4.68835	670	0.448921	7008
C11orf41	2.8	1.8	2.7	4.9	5.6	5	4.68788	671	1.0863	2674
TEX10	5.2	5.4	5.9	8.1	8.4	7.5	4.68294	672	0.540568	5998
ZNF792	0.9	0.6	1.2	2.6	2.7	2.9	4.68203	673	1.60266	1702
ODF2L	8.9	9.3	9.3	10.8	10.7	10.7	4.68165	674	0.227629	10711
RSL1D1	21.5	21.2	23.6	29.8	28.7	26.8	4.6781	675	0.363537	8291
IFI27L2	0.6	0.2	0.7	4.2	3.8	6	4.67732	677	3.22239	1164
CDK12	13.9	14.1	14.6	17.9	18.8	16.9	4.67629	678	0.33138	8777
FAM63B	2.9	2.9	3.1	4.4	4.3	4.2	4.6719	679	0.535494	6050.5
MCL1	32.8	32.9	36.2	53.5	54.2	44.3	4.66887	681	0.576917	5708
MRPL48	24.3	23.2	26.5	31.5	35.4	31.9	4.66887	683	0.416986	7384
TOE1	3.4	3.4	3.4	5.3	5.6	4.9	4.66712	684	0.631355	5109
KIF15	4.4	3.6	4.4	6.7	7.1	6.3	4.66693	685	0.696855	4660
CCDC109A	13.9	16.1	16.2	21.8	22.6	19.9	4.66012	686	0.476926	6688
LMNB2	31.9	25.9	30.2	38.8	38.6	38.3	4.64327	691	0.394813	7829
TAGLN2	243.6	210.3	203.8	272.5	284.1	283.2	4.64248	692	0.352616	8457
SGK1	5.6	8.3	6	21.5	23.9	15.2	4.63908	693	1.60655	1701
ST3GAL6	0.3	0.1	0.4	1.7	2	1.7	4.63893	694.5	2.75489	1217
TIMP3	58.7	54.3	53.8	99.7	82.2	79.2	4.63872	696	0.646483	4993
SORD	11.4	13.9	12.5	23.4	27	20	4.63639	697	0.897189	3604
EIF5A2	3.5	4.9	4.5	13.4	15.4	9.9	4.62982	699	1.58496	1899.5
MCOLN3	0.7	0.4	0.6	2.7	2.2	3	4.62707	701	2.21632	1358
FAF2	27.1	29.4	27.9	38.4	38.1	33.7	4.62566	702	0.384809	7975
RFWD3	8.5	8.2	8.2	13.7	13.6	11.3	4.62484	703	0.632455	5100
MTMR2	23.6	22.3	23.9	27.7	30.6	31.5	4.61546	705	0.363488	8292.5
CAPRIN1	56.4	49.5	57.2	66.2	73.6	72	4.61435	706	0.376946	8106
CALR	524	481.1	469	601	563.2	593.1	4.61183	707	0.253526	10234
LRRC8C	0.7	0.6	1.2	5.6	7.2	4.3	4.60796	708	2.774	1216
KIF11	8.4	8.6	8.8	15.9	16.3	12.6	4.60525	709	0.796128	4095
TFDP1	46.3	32.6	44.4	60.3	62.8	63.5	4.59581	711	0.597776	5359
PMF1	16.7	18.2	16	21.9	20.8	21	4.59266	712	0.323628	8872
SUMF1	22.9	21.2	20.6	27.2	27.5	25.5	4.58948	713	0.309837	9199
WHSC1	15.3	14	15.9	19	19.2	18.3	4.58895	714	0.321928	8948
AIDA	13	13.7	13.8	25.8	26.8	20	4.58866	715	0.842048	3827
SYTL4	3.4	3.2	4	10.2	10.3	7.2	4.58827	716	1.38582	2130
C1orf112	3.9	4.5	4.7	6.8	7.2	6.4	4.58656	718	0.639002	5043
MICA	2.9	2.4	3.3	5	5.2	5.7	4.58656	717	0.886618	3641
HAS3	2.7	1.3	4	10.1	11.9	7.9	4.58533	719	1.90207	1522
POLA1	4.3	3.9	4.3	10.5	9.4	7.5	4.58383	720	1.13225	2596
CHEK1	6.6	7.9	8.3	16.7	18.2	13	4.58341	721	1.07099	2714
FOXA1	9.1	6.1	9.1	13.8	13.3	14.6	4.57966	722	0.779091	4164
CSPP1	2	1.7	1.8	3.2	3.2	3.1	4.5743	723	0.788496	4117.5
TMEM59	54.4	55.6	53.4	66.1	60.4	64.2	4.57408	724	0.222897	10786
KIF2A	12.2	15.5	13.3	19.1	20	18.8	4.57196	725	0.497939	6438
HNRNPD	55.8	58.2	55.1	84.8	86.7	70.7	4.57133	726	0.518322	6214
CD59	30.4	29.4	28.1	52.7	51.1	40.4	4.56027	730	0.714136	4541
PBX3	1.5	1.6	1.9	3.1	3.2	3.1	4.55593	731	0.910733	3562.5
ADORA1	5	2	4.5	9.3	8.7	10.2	4.55373	732	1.29406	2294
FCHSD2	4	3.5	4.8	7.2	7.5	6.6	4.55178	733	0.792195	4108
NIT2	50.9	57.4	49	66.4	71.2	65.2	4.55164	734	0.366539	8248
ALDH7A1	16.9	15.3	14.4	26.2	26.2	21.3	4.54695	736	0.661335	4907
RNASEN	18	18.3	17.9	20.6	19.8	20.7	4.54255	737	0.17288	11870
RNF20	12.3	12.6	11.6	16.9	15.8	15	4.5385	739	0.386093	7964
CDCA5	16.8	15.3	20.3	25.6	26.6	30	4.53757	740	0.649572	4978
USP1	14	13.3	14.3	28.7	31.9	22.3	4.5362	741	0.994789	3361
SLC25A36	7.8	7.5	9.7	12.1	13	12.6	4.53461	742	0.592636	5387
ADCY3	7.9	6.2	9.5	12.7	13.5	13.6	4.5316	743	0.753982	4284
BCAT1	2.4	3.9	3	13.9	14.8	8.9	4.52783	744	2.01543	1410
WDR76	2.1	2.3	2.4	4.6	5	4	4.52533	745	1	3087.5
PCMT1	18.7	20.7	19.6	28.5	28.6	24.5	4.52143	746	0.467854	6771
TPX2	32.8	36.8	34.7	48.4	47.7	42.1	4.51764	747	0.406018	7687
PAICS	45.2	49.4	49.4	59.1	62.4	56.1	4.49285	753	0.302563	9315
ZNF367	1.3	1.4	1.6	4.5	5.2	3.6	4.48694	755	1.62902	1687
ATPAF1	5.1	3.2	4.4	8	7.6	7.5	4.48687	756	0.863064	3723
CRBN	4.7	4	4.6	7.6	6.8	6.6	4.48052	758	0.658963	4921
PLBD1	4.8	2.9	3.6	7.8	7.4	9.2	4.4769	759	1.11056	2634
RAD1	6.1	4.3	5.9	9.5	9.4	8.6	4.47623	760	0.75456	4279.5
CCDC86	19	15.3	17.9	22.7	24	24.4	4.4736	762	0.4458	7060
NKRF	9.7	9.7	10.3	12.2	13.4	12.4	4.47073	763	0.355536	8407
CDCA7L	18.9	22.6	25.3	47.8	46.4	35	4.46829	764	0.951686	3450
SPRY2	3.2	2.5	3.5	5.4	5.8	6.5	4.46641	765	0.944044	3470
TTK	8.6	9.6	8.9	13.3	13.9	11.8	4.46487	766	0.525181	6157
NUP62CL	2.6	2.7	2.8	4.2	4.6	4.1	4.43826	774	0.671377	4849
CYTSB	18.4	15.6	19.1	23.3	24.5	23.2	4.4357	775	0.419107	7354
CDK6	2.7	2.6	3	4.7	5.3	4.5	4.43543	776	0.80487	4059
TCEAL8	16.7	21.3	17.5	33.9	35	27.1	4.43178	777	0.790547	4113
DLC1	1.2	0.8	1.6	3.2	3.1	3.6	4.42954	778	1.45943	2040
TRAP1	45.4	43.3	44.6	50.7	51.1	48.3	4.42901	780	0.171247	11910
TEX2	6.3	5.2	6	9.8	9.5	8.3	4.42447	782	0.657313	4930
EEF1B2	146.7	151.8	156.6	182.4	194.4	172.6	4.41557	786	0.271673	9882
C1orf59	9.6	7.9	8.6	11.6	12.5	12	4.41515	787	0.467949	6770
TMEM45A	3.3	6	3.6	10	14.6	11.9	4.41488	788	1.50053	2011
FMNL2	8.3	8.6	9.7	18.5	16.2	13.7	4.41178	790	0.863581	3720
SLC35A5	4.3	4.5	4.6	8.7	8.4	6.8	4.41091	791	0.834778	3857
PCNA	36.2	43.2	37.5	98.9	106.1	68.7	4.40923	792	1.22732	2383
HIRIP3	6.9	5.2	7.1	10.2	9.7	10.1	4.39545	794	0.643856	5008.5
SRPX2	9	7.4	10	14.6	13.7	12.8	4.39251	796	0.6386	5045
RAD51	2.2	2	2.2	4.3	5.1	4	4.38433	798	1.06609	2725
EXOSC3	7.2	7.6	7.1	9.5	9.6	8.9	4.38342	799	0.354496	8430
PARP1	22.2	22.5	21.9	46.8	45.4	33.3	4.37612	804	0.914093	3554
C3orf21	6.1	4.1	6	9.3	9.1	9	4.37264	805	0.758182	4267
E2F7	1.3	1.3	1.8	3	3.2	3.1	4.37204	807	1.07973	2688
TMEM9	31.5	28.5	31.2	35.5	39.1	37.8	4.36838	808	0.301536	9337.5
FNDC4	1.1	0.6	1.9	3.8	3.7	4.4	4.36132	812	1.72489	1627
EXO1	2.8	3.1	3.2	7.5	6.4	5.5	4.35774	813	1.09212	2659
CHST3	7.3	5.3	7.5	11.2	10.3	11	4.34761	815	0.693244	4677
CCND1	61.4	44.3	50	75.6	77.5	88.3	4.33263	818	0.632657	5098
IGFN1	0.3	0.2	1.1	2.8	3	2.5	4.32042	820	2.37504	1286
ZNF623	9.4	8.5	9.4	12.3	11.5	11.4	4.31087	823	0.366674	8246
SNX2	16.2	18.1	15.7	26.6	23.7	22	4.30623	826	0.532068	6080
STS	2.4	1.9	2	3.6	3.6	3.8	4.30557	827	0.80408	4061
HS2ST1	10.5	11.1	10.3	14.6	14.8	13	4.29214	831	0.410508	7626
FN1	5.7	6.1	5.3	43.9	50.9	24.9	4.29212	832	2.80735	1214
NQO1	213.8	160.6	169.5	261.3	248.3	280.7	4.28852	834	0.539059	6015
IL4R	26.6	25.2	27.4	30.6	30.9	29.7	4.28122	835	0.203533	11232
SMARCC1	28.8	28.2	27.8	34.9	35.9	32	4.27873	838	0.277704	9788
UBA5	6	6.1	6	12.5	13.2	9.5	4.27769	839	0.959586	3432
PCM1	9.4	8.7	9.5	11.2	11.1	11.6	4.27181	840	0.296617	9423
TXNDC16	1.9	2	1.8	4.3	4.1	3.4	4.27091	841	1.04975	2751
FAIM	4.6	5.1	4.7	13.5	11.8	8.9	4.26152	845	1.24793	2352
TMPRSS4	2.5	1.8	3	5.6	4.9	4.8	4.25528	846	1.06756	2721
C9orf5	12.3	12.1	11.5	20.2	19.3	15.9	4.25267	847	0.625902	5152
TSPAN3	18.3	23	21.9	29.8	32.9	28.2	4.24221	849	0.524356	6162
CKAP2	14.8	15.6	15.9	22.1	22.9	19.1	4.23956	850	0.469312	6757
ITGA5	9.9	10	13.5	21	22.3	17.2	4.23765	852	0.857087	3748
GNG12	18.5	22.7	21.2	40.9	43.6	31.1	4.23373	853	0.889523	3631
IL6ST	25.6	31.7	30.5	58.2	55.4	42.5	4.23217	855	0.830178	3869
MCM10	2	1.3	1.8	5	5	3.7	4.22848	858	1.42561	2068
BEX2	0.6	0.6	1.2	2.7	3.4	2.7	4.22843	859	1.87447	1528
EHD4	5.1	5.4	5.6	8.6	9.8	7.8	4.22801	860	0.702506	4615
C17orf89	9.1	7.8	7.6	10.9	12	11.3	4.21664	861	0.481215	6638
GINS3	3.3	4.4	4	7.6	8.3	6.4	4.21447	862	0.930535	3513
PEA15	32.4	31.3	34.4	38.7	40.9	44.2	4.20951	865	0.335686	8721
DDX20	5.4	5.4	5.4	8.8	8.7	7.3	4.20704	866	0.614346	5225
ARMC8	2.8	2.4	2.6	4.8	4.2	4.2	4.20421	867	0.758992	4257.5
NETO2	8.6	8.1	10.6	16.3	18.7	14.1	4.20172	869	0.846822	3814
SH3PXD2A	3.3	2.7	4.6	7.2	6.6	8	4.19843	870	1.04026	2770
TNFSF15	0.4	0	0.9	7.1	7.5	3.9	4.19787	871	3.83094	1122
SNAI2	1.9	2.7	2.3	4.9	4.1	5	4.19719	872	1.02076	2800
ZNF92	1.3	1.4	1.5	3.9	4.1	3	4.1945	876	1.38904	2127
ING1	7.9	7	7.3	9.3	9.7	10.1	4.19409	877	0.390459	7898
TK1	20.9	13.9	21.4	31.5	32.1	39.5	4.19152	878	0.875402	3668
C1orf115	0.6	0.3	0.4	1.8	1.7	1.6	4.18578	881	1.97199	1505
PHB	94.4	85.4	84.6	114.7	104.7	104.8	4.18257	883	0.294162	9474
TCOF1	15.4	12.6	17.1	20.7	23.1	23.4	4.17895	885	0.575334	5718
CDCA2	4.8	5.6	5.5	7.4	7.7	7.1	4.17738	886	0.481533	6635.5
VPS25	28.7	26.9	25.5	37.3	38.1	32.6	4.17667	887	0.413257	7597
CALM1	23.1	18.2	17.3	30.7	28	27.8	4.17503	889	0.561799	5832
XRN1	2.6	2.4	3.1	4.9	4.5	4.4	4.17214	890	0.768674	4212
VIM	1.7	1.5	3.8	8	9.6	13.2	4.17155	892	2.1375	1373
INPP1	1.1	1.2	2.3	4.4	4.7	3.8	4.16749	894	1.48767	2018
KIAA0947	12.9	12.1	12.9	18.3	19.8	16.1	4.16587	895	0.516095	6231
MSH2	16.7	18.8	16.6	31.9	32.5	24.3	4.16104	896	0.767651	4220
RAB4A	3.7	3.8	3.8	6	5.5	5.2	4.15796	897	0.563525	5812
SLC1A3	2.3	3.7	2.9	17.4	15.2	9.3	4.15222	900	2.23507	1350
MAP3K7	9.9	10.6	10	12.4	13.4	12.3	4.14717	901	0.320982	9023
PRKDC	18.1	18	20.2	26.4	29.6	24.2	4.14668	902	0.510467	6316
DNER	5	4.6	4.2	8	7.5	6.6	4.14527	903	0.679378	4756
ANXA5	161.1	205.3	206.7	291.9	322.4	258	4.14279	904	0.606037	5298
RAP2A	6.4	6.6	7.1	9.1	10.2	8.9	4.14232	905	0.4885	6519.5
KHDRBS1	70	67.2	73	77.4	78.5	80.6	4.14111	908	0.170078	11927
PRKRIR	22.5	17.7	19.9	36.9	36.3	28.2	4.1381	910	0.754621	4278
CMTM3	3.5	1.9	4.6	7.2	7.7	8.7	4.13405	911	1.23879	2365
FNBP1L	18.4	18.1	18.5	21.9	22.2	20.4	4.1297	914	0.229868	10659
PARD3	9.3	8.4	9.7	12.2	12.8	11.5	4.12875	915	0.413721	7593
ATAD2	9.4	11.5	10.6	25.2	28.3	18.2	4.12854	916	1.18662	2484
BFAR	16.1	14.7	17.6	21.5	20	21.1	4.1265	917	0.371156	8175
MSL3L2	12.6	11	12.6	16.5	16.2	14.9	4.12078	919	0.394972	7826
psiTPTE22	4.5	2.9	6.8	12	11.6	16.3	4.11884	921	1.4905	2016
CCDC69	0.7	1.2	1.5	7.4	7	4.2	4.11745	922	2.4517	1272
ZNF100	1	1.1	1.3	2.3	2.4	2.3	4.11687	923	1.04182	2765
LPCAT2	10.5	12	13	26.1	25.1	18.3	4.11669	924	0.969194	3407
C17orf42	4.1	3.9	3.7	5.4	5.8	5.3	4.11641	925	0.495957	6462
RASA1	12.2	12.7	14.1	22.2	24.6	18.3	4.1057	928	0.739183	4333
RSRC2	16	15.8	17.4	21	19.8	19.4	4.10498	929	0.291105	9533
SAMD9	0.2	0.5	0.4	1.7	2.2	1.8	4.10436	930	2.37346	1287
UHRF2	4.6	3.9	5	7.2	6.9	6.5	4.09982	931	0.609685	5263
TUBB	357.9	275.1	337.9	422.7	449.9	489.7	4.09873	933	0.48865	6517
C14orf106	7	6.9	7.8	11.4	12.6	10	4.09727	935	0.64784	4986
SYNCRIP	34.8	39	32.1	48.4	50.9	44	4.09702	936	0.436336	7171
RB1	5.7	6.5	6.2	8.9	10	8.4	4.0962	937	0.569195	5757
FH	28.8	28.2	26.9	37	35.2	32.3	4.09537	938	0.31676	9088
IGFBP4	40	25	58.3	89	88	118.1	4.09443	939	1.25903	2339
XRN2	24.6	27.6	23.8	38.4	37.9	31.8	4.094	940	0.508295	6337
FABP5	3	4.5	4	24.4	29.1	14.3	4.09255	942	2.55965	1257
DSP	17.7	16.7	19	21.9	21.5	23.5	4.08757	944	0.325166	8853
CYP2J2	0.9	0.8	0.9	2.2	2.7	2.2	4.0853	945	1.44931	2049
HPSE	1.5	0.9	1.6	4.1	3.4	3.2	4.08433	947	1.41954	2070
DLST	62	64.8	62.8	81.4	79.3	71.1	4.07964	950	0.289922	9554
NDC80	12.7	15.9	14.2	23	26.8	20.5	4.07632	951	0.715914	4535
RDX	61.3	67.2	63.1	101.8	110.9	83.2	4.07409	952	0.627012	5144
DHRS3	9.8	5.7	17.1	28.2	23.9	31.3	4.06878	953	1.35518	2161
TSC22D2	6.3	5	7	9	10.2	9.9	4.0669	954	0.669176	4858
ANP32B	113.1	113.8	120.1	126.2	136.1	131.3	4.06635	955	0.181795	11694
BICD2	7.8	6.3	7.5	10.9	10	9.9	4.06194	959	0.511899	6300
SMC4	16.2	18.2	18.6	38.7	38.3	26.8	4.06181	960	0.969742	3404
DIRC2	3.9	3.3	4.6	6.1	6.5	6.8	4.05932	961	0.71727	4528
WASF1	4.7	4.5	6.2	9.3	8.3	10.6	4.05479	962	0.872765	3688
TRIO	19.3	18.1	22.2	25.8	25.2	26.6	4.05407	964	0.380744	8031
AP3S1	20.2	19.4	22.5	30.3	30.3	25.7	4.05342	965	0.474767	6710
KIAA1715	7.9	6.5	8.9	11.2	13.5	12.8	4.04302	969	0.686561	4720
TMEM69	16.7	18.6	18.1	24.3	26	21.8	4.03981	970	0.43316	7202
RWDD1	22.2	23.8	21.1	31.8	33	27.4	4.03934	971	0.458454	6903
POLA2	7.6	7.7	9	11.2	11.1	12.7	4.03662	974	0.526399	6143
BLM	2.9	3.2	3.5	6.6	6.5	5.1	4.02936	976	0.922832	3528
SPRY1	12.9	8.8	13.6	18.5	18.6	20.8	4.02454	978	0.713895	4544
HBEGF	17.2	20.8	30.2	39.1	45.4	39.2	4.0243	979	0.859002	3740
FAM84B	36.4	34	40.5	55.9	55.8	46.3	4.02218	980	0.510665	6313
PDLIM1	56.9	50.3	49.9	82.7	72.8	98.6	4.018	981	0.693713	4675
ENSA	94.9	91	98.5	113.6	106.3	119.4	4.01121	985	0.25464	10219
RB1CC1	8.8	9.2	9.6	11.3	11.7	10.9	4.00915	986	0.296617	9422
SLCO3A1	13.3	14.7	12.8	18.8	16.6	18.4	4.00861	987	0.399037	7777
DIAPH3	5.3	7.6	6.4	10.2	11.5	9.9	4.00715	989	0.711324	4556
KCNC4	3.1	2.5	3.1	5.1	5.5	6.7	3.99321	993	0.991685	3367
PTPRM	8.4	6.7	9.1	14.4	15.1	11.8	3.99081	994	0.771135	4201
KCNMA1	0.6	0.6	1.4	2.7	3.5	3	3.98883	995	1.82312	1551
STK17A	11.6	13.2	15.3	21.5	23.4	18.6	3.98646	996	0.663154	4891
SEC22A	2.3	2.1	2.3	3.5	3.8	3.4	3.98439	999	0.675378	4819
RNF7	14.1	12.2	13.8	16.6	16.3	16.9	3.98273	1000	0.312544	9153
TRAPPC4	29.6	34.4	31.4	40.2	38.9	37.6	3.97603	1001	0.290743	9543
FUT8	30.8	34	38	59	59.7	45.8	3.9742	1002	0.678247	4758
GEMIN5	4.8	4.8	4.9	8.2	7.2	6.7	3.96193	1006	0.607993	5274
DBN1	9.5	4.9	11.2	18	17.7	23.3	3.95607	1008	1.20457	2453
GALM	9.5	9.8	9.1	14.5	12.6	16.2	3.95261	1009	0.608476	5270
NEURL	2.7	2.3	5.3	10.4	9.3	14.4	3.9473	1012	1.72713	1626
SEC14L4	1	0.4	1.2	3.5	3.1	4.7	3.94726	1013	2.11974	1378
EFHD2	37	22.2	33.8	50.2	49.9	48.7	3.94367	1015	0.678072	4776.5
ALPP	21.3	28.8	17.6	61.4	48.3	81.7	3.94324	1016	1.49936	2012
MTHFD1	26.5	34.4	27.6	57	58.7	42.5	3.9377	1017	0.838	3842
STAMBPL1	4.1	4.3	4.2	5.6	5.7	6.3	3.9375	1018	0.482152	6629.5
PDK1	25.7	24.7	27.6	31.3	34.3	30.9	3.93708	1019	0.307055	9238
MRTO4	12.5	9.7	11.8	15.9	16.2	15	3.92508	1023	0.470192	6746
CEP78	3.6	4.5	3.7	8.6	8.1	6.3	3.92384	1024	0.962847	3425
DIS3L	4	4.2	4.1	5.1	5.1	5.1	3.92253	1026	0.314873	9114.5
RASSF2	0.5	0.3	0.4	1.4	1.4	1.4	3.92253	1025	1.80735	1578
CR2	0.5	0.7	0.5	3.7	4.8	2.7	3.92253	1027	2.71989	1220
PHF3	13	13.2	15.2	18	17.3	17.2	3.92238	1028	0.342687	8605
MSL3	8.5	9	8.7	11.7	12.7	10.8	3.92234	1029	0.426009	7280.5
MRPL46	13	13.7	12.4	15.2	16.3	15.7	3.91666	1032	0.271618	9884
FAM70A	1	1.4	0.9	2.8	2.4	2.7	3.91588	1034	1.25939	2338
NUP188	13.1	11.3	13.4	15.6	16.7	17	3.91581	1035	0.383201	8009
ZNF551	1.8	2.2	2	3.4	4.3	4	3.91045	1036	0.963474	3422
THRAP3	29.2	31.3	25.4	40.1	40.3	35.4	3.90564	1037	0.430905	7230
FANCI	11.3	14.6	12.4	26.4	28.5	19.5	3.9024	1038	0.957958	3440
TSPAN6	25.4	29.6	23.1	40.7	40.5	33.8	3.89572	1041	0.558239	5866
SNRPB	115.6	119.4	115.2	139.1	134.9	156.2	3.89459	1042	0.296828	9420
ABT1	9.8	10.4	9.3	12	11.8	11.8	3.89456	1043	0.271162	9894
PAIP1	45	45.9	46.8	59.2	64.9	53.8	3.89112	1044	0.369538	8195
ZNF675	4	4.1	3.7	6.1	7	5.7	3.88908	1045	0.671946	4846
C11orf60	5	1.4	3.2	9.8	7.5	10.2	3.8889	1046	1.51833	1994
PROCR	1	1	1.4	2.7	3.7	3.9	3.88771	1047	1.59904	1704
FN3KRP	5.9	6	5.5	10.3	10	8	3.88564	1048	0.701715	4618
STAU1	51.4	50.3	52.1	54	55.5	56.1	3.8854	1049	0.106647	13309
ZNF266	3.8	4	4.2	5.2	5.6	5.4	3.88347	1050	0.432959	7206.5
RRAGB	2.3	1.8	1.9	3.3	3.5	3.4	3.88347	1051	0.765535	4230
ATP5G3	72	64.7	68	91.9	86	79	3.88259	1052	0.327696	8820
FKBP9	32	39.2	33.3	60.2	58.9	46.1	3.88202	1053	0.660711	4911
TBCEL	3.4	2.5	3.1	6	5.8	4.8	3.87936	1054	0.883186	3652
CEP170	2.4	3.2	3.7	10	10.6	6.5	3.87664	1055	1.54299	1975
MCAM	10.7	9.6	12.4	15.3	16.5	19	3.87309	1056	0.635538	5080
PPP1R8	11	10.7	9.3	14.4	13.4	13.1	3.87279	1057	0.399833	7757
PPP5C	29.1	24.4	27.7	33.9	33	36.2	3.87254	1058	0.344493	8588
SAE1	36.1	39.7	34.2	57.3	55.2	45.6	3.86977	1059	0.523334	6174
WDR75	6.2	5.5	5.9	9.5	9.4	7.8	3.86857	1060	0.601264	5336
OAS3	1.2	1	1.1	2.7	2.5	2.2	3.86556	1062	1.16506	2527
PSMD2	202.8	219.9	223.7	285.8	287.2	246.7	3.86542	1063	0.342669	8606
DDX42	28.7	31.8	27.9	37.9	38.3	34.4	3.86537	1064	0.323233	8877
SNX5	28	26.5	29.1	31.8	31.7	31.3	3.86457	1065	0.181384	11698
SKIL	10.9	11.7	13	19.5	19.6	15.6	3.85998	1068	0.619664	5194
NEO1	3.3	1.8	3.4	5.7	5.4	5.9	3.85652	1072	1	2826
GIT2	4.4	4.2	4.1	5.3	5.4	5.5	3.85532	1073	0.351165	8480
EPHX4	4.9	4	4.9	6.6	7.3	8	3.85425	1074	0.666263	4880
ADAMTS15	1.3	1.1	1.8	3.6	3.1	3	3.85082	1076	1.2076	2450
SLC25A43	18	16.6	16	20.3	21.3	19.8	3.84689	1078	0.279101	9767
CHSY1	4.2	2.3	3.7	6.4	7	6.2	3.84673	1079	0.942285	3476
SAAL1	11.3	8.9	11.4	20	20.2	15.1	3.84555	1080	0.807355	4041
SCD5	4.5	5.3	3.9	6.8	7	6.9	3.84525	1081	0.595455	5371
RBL1	2.1	1.8	2.2	4.6	4.3	3.5	3.84049	1083	1.02346	2794
NDUFS4	36	32.8	34.1	38.6	42.6	41.2	3.8399	1084	0.250361	10288
RBM17	11	9.3	11	13.3	13.3	13.6	3.83972	1085	0.361033	8352
KIAA1430	7.6	6.9	8.4	10.2	11.3	10.2	3.83518	1087	0.469135	6758
NOC2L	33.7	36.9	32	47.5	45.8	40.6	3.83394	1088	0.384125	7989
MKI67	20.3	19.4	22.7	25	25.5	25.8	3.83126	1089	0.290137	9549
AMZ2	22.3	22.5	23.8	25.4	26.1	25.4	3.83122	1090	0.164775	12071
ITGA1	0.8	0.8	1.1	4.9	5.3	3	3.83068	1091	2.28951	1336
NEFH	3.4	3.4	3.3	6.3	7.6	5.5	3.82703	1093	0.941701	3478
PDE4DIP	7.8	8.5	7.7	10.8	10.6	9.7	3.82436	1094	0.37388	8142
ADAM19	9	7.1	12.3	19	22.8	16.4	3.82429	1095	1.03513	2780
KLHDC3	48.9	42.1	44.3	54.8	55.3	61.7	3.81581	1101	0.344568	8586
ZNF85	0.8	0.9	1.2	2.2	2.8	2.6	3.81518	1102	1.38995	2126
POLQ	0.8	0.5	0.9	2.7	2.6	2	3.80614	1105	1.73039	1619
FAM102B	4.6	5.6	4.2	8.9	9.3	7.2	3.80411	1107	0.81876	3936.5
SPAG5	14.7	14.8	16.3	18.8	19.4	17.8	3.80304	1108	0.290079	9553
LCMT2	1.3	1.1	1.4	2.3	2.5	2.5	3.79087	1113	0.941897	3477
BRCA1	5.1	4.9	5.7	8.4	8.1	7	3.79028	1114	0.581896	5683
LONRF3	2.9	2.6	3.2	4.3	4.3	4.3	3.77962	1117	0.568284	5763
TMEM48	13.4	15.4	14.3	22.5	23.3	18.3	3.77937	1118	0.572636	5734
PCSK5	2.6	1.7	2	4.3	3.7	4.2	3.77928	1119	0.953457	3447
C16orf80	19.5	14.1	18.9	24.6	27.8	24.9	3.77912	1120	0.558151	5867
NEAT1	19	16.2	16.7	32.8	26	39	3.77867	1121	0.9141	3553
RBBP7	57	69.9	56.9	99.7	105	80.1	3.77684	1124	0.631812	5107
ARRB1	11.4	10	7	20.8	16.5	16	3.77514	1126	0.908245	3566
GTPBP8	4	5	4.1	11.6	9.7	7.6	3.77444	1127	1.1415	2568
G3BP1	40.9	39.6	36.6	65.4	67.1	50	3.76961	1131	0.640155	5033
DFFA	11.7	11.4	11.8	14.5	16.3	14.1	3.76909	1132	0.363488	8292.5
RFC3	7.2	9.6	8.7	21.8	22.2	14.2	3.76868	1133	1.19052	2478
C20orf72	9.3	9.3	8.6	13.9	13.9	11.4	3.7644	1134	0.527247	6134
CCT7	111.4	114.9	108.9	154.5	154.8	128.5	3.76392	1135	0.38525	7973
RRM2	20	25	23	41.4	45.4	31.8	3.75967	1136	0.802497	4067
STARD3NL	13.6	15.2	15.7	18.4	21.9	19.9	3.75806	1137	0.435958	7178
PDE8A	9.4	11.1	10.7	17.6	18.6	14	3.75798	1138	0.686141	4722
WASF3	0.5	0.2	0.8	1.8	2.1	2.2	3.75797	1139	2.02385	1407
RPL24	772.2	779.8	838.7	958.4	887.8	1009.5	3.75636	1140	0.256411	10186
ATF2	17.5	16.5	18.6	23.2	20.5	22.7	3.75631	1141	0.33612	8714
IFIT1	0.6	0.6	0.5	1.9	2.1	1.6	3.75425	1143	1.71989	1630
MAG	3.7	1	5	11.3	9.1	15	3.75215	1144	1.86769	1537
EPC2	6.3	5.9	6.5	8.2	7.6	7.9	3.7503	1146	0.341849	8621
TAF5	1.2	1.1	1.3	3	3.2	2.4	3.7503	1147	1.25634	2341
FUNDC2	8.5	9.9	8.3	12.8	11.5	11.8	3.749	1148	0.435159	7180
C4orf43	4.6	4.4	3.7	8.3	8.1	6.3	3.7486	1149	0.837864	3844
L3MBTL3	0.5	0.6	0.4	2.1	2.2	1.6	3.74563	1150	1.97575	1503
ZNF614	2.9	3.3	3.2	4.7	4.8	4.3	3.74563	1151	0.553936	5903
SLC7A7	1.8	2.9	1.6	11.9	9	6.3	3.73774	1154	2.11018	1386
CHCHD6	10.3	7.7	9.5	13.7	13.6	16.7	3.73597	1158	0.678072	4805.5
EIF4A3	22.3	21.6	23.7	26	26.5	28.6	3.73459	1160	0.262679	10101
TOMM70A	38.4	41.9	38.7	54.7	58.2	47.1	3.73437	1161	0.42711	7265
PWP1	22.4	26.8	22.8	33.3	34.9	29.6	3.73338	1162	0.441838	7112
STOM	0.5	0.3	0.6	1.8	1.5	1.8	3.73131	1163.5	1.86507	1538
CCDC88A	0.4	0.2	0.6	1.5	1.7	1.7	3.73131	1163.5	2.02975	1406
MRPL3	30.3	37.1	30.7	62.5	66.1	45.8	3.72512	1166	0.830075	3881.5
KIAA1524	7.5	8.8	8.1	18.2	20.2	12.9	3.72481	1167	1.07208	2713
ANLN	38.2	45.3	42.3	60.2	68	53.1	3.72475	1168	0.527247	6132
CCDC34	10.7	8.1	10.7	14.4	13.4	15.2	3.72439	1169	0.543622	5966
RAVER2	2.8	2.4	3.2	4.8	5.5	4.5	3.72407	1170	0.817136	3945
CEP70	4.8	5.6	5.2	11.4	10.6	7.9	3.72128	1172	0.938599	3491
DHX9	44.2	46.8	40.6	58.8	58.7	51.1	3.71798	1174	0.357445	8382
MED23	9.2	7.7	9.3	11.4	11.3	11.5	3.71461	1178	0.38443	7983
NQO2	7.7	7.2	8.5	9.9	11.6	11.2	3.71299	1179	0.482782	6623
UMPS	2.6	2.7	2.5	5.7	5.7	4.2	3.7115	1181	1	3087.5
PSPC1	11.9	10.9	11.7	14	13.2	13.9	3.70986	1182	0.252542	10248
SVIL	16.6	17.1	15.3	19.2	19	19	3.70482	1185	0.223233	10784
NRP2	2.4	1.9	3.3	14.6	13.4	7.3	3.70213	1187	2.2156	1359
SIKE1	8.6	10.4	9.3	13.9	14.9	12.2	3.70195	1188	0.534822	6054
AGPAT6	6.1	6	6.4	10.6	10	8.2	3.69868	1190	0.638544	5047
CHD8	8.7	8.9	8.6	9.8	10.2	10	3.6983	1191	0.195396	11390
MCTP1	1.2	2.1	1.6	3.8	4.3	3.3	3.69781	1192	1.21818	2441
DUSP10	6.9	10.6	7	13	13.6	13.9	3.69693	1193	0.72514	4482
MSH6	18.1	21.8	19.9	34.2	36.3	26.5	3.68835	1194	0.697839	4658
FTSJD2	9.1	8.9	10	11.6	11.2	12.1	3.68544	1196	0.3178	9075
CDKN3	27.1	28.9	26.1	34.2	30.9	33.5	3.68405	1197	0.264205	9994
EIF4H	176.8	159.7	183.2	206.5	201	224.5	3.67885	1198	0.282245	9714
NDRG4	0.9	0.7	0.8	5.2	4.3	2.8	3.66838	1200	2.35755	1289
ZMYM4	10	8.4	9.2	12.3	11.4	11.9	3.66602	1201	0.367209	8236.5
BNIP3	55.5	38.7	58.7	71.9	77.6	76.4	3.66588	1202	0.563096	5815
RGNEF	13.5	13.9	12.6	16.1	15.4	16.8	3.66458	1204	0.272023	9878
NEK1	0.9	0.8	1	1.9	1.9	1.8	3.66343	1206	1.05247	2747
CKAP5	30.1	33.6	32.3	45.2	47.2	38.1	3.66111	1207	0.442943	7095
MCOLN2	0.7	0.6	0.7	1.9	1.6	1.7	3.65944	1208	1.37851	2143
SART3	9.5	10.7	10.3	13.5	14	12.2	3.65406	1210	0.38033	8036
CLSPN	1.6	1.6	1.8	6.1	6.5	3.8	3.64986	1212	1.7137	1633
ZNF506	2.6	2.3	3.1	5.4	6.4	4.6	3.64689	1214	1.03562	2779
HDDC2	15	18	16.1	23.6	26.7	21.1	3.64612	1216	0.540201	6009
OTUD4	5.7	5.6	6.2	8.5	10.5	8.4	3.64287	1217	0.646821	4991
MMP1	0.1	0	0.1	1.5	1.9	1.2	3.64224	1218	4.52356	1107
CDC7	2.7	3.4	3.1	7.6	8.4	5.4	3.64154	1219	1.21791	2442
WDR70	15	12.9	14.3	22.5	21.2	17.7	3.64085	1220	0.540996	5994
RCL1	3.1	3.2	3.6	5.8	5.5	4.7	3.63553	1225	0.692571	4681
C11orf9	1.9	1.3	2.4	3.9	3.6	4.2	3.63553	1224	1.06301	2728
FIGNL1	6.9	7.3	6.8	10.5	11.6	9.1	3.63026	1227	0.571157	5743
ARL6	3.1	3.2	3.2	6.5	5.7	4.8	3.62653	1230	0.839535	3833.5
TFDP2	3.2	2.4	3.6	5.5	5.5	7	3.62533	1231	0.968291	3411
RPA2	6.1	7.9	7.9	12.3	11.6	10	3.62129	1235	0.630354	5118
GRHL2	14	11.3	12.7	17.5	16.4	16	3.61729	1239	0.39304	7860
CALM3	80.1	67.6	74.9	95.8	90	107.7	3.61134	1240	0.398907	7778
TCEB3	8	7.5	8.5	9.6	10.2	10	3.61034	1241	0.312278	9160.5
SFRS7	19.2	16.3	17.3	21.6	21.3	21.3	3.60685	1244	0.282035	9720.5
WDR77	20.9	19.8	22.7	24.4	26.5	26.5	3.60451	1245	0.287851	9614
CCDC102A	2	1.3	1.9	3.1	3.5	3.5	3.60368	1247	0.957772	3441.5
PGBD3	4.6	2.9	4.6	8.3	8.1	6.5	3.5976	1249	0.920341	3534
PODXL2	13.4	10.6	15.5	21.1	19.5	25.4	3.59158	1252	0.740613	4331
GALNT10	38.1	32.4	37.3	51.3	51.7	43	3.59073	1253	0.437611	7167
FTSJ2	15.5	13.5	15.1	22.7	20.4	18.3	3.58827	1254	0.47746	6683
TYRO3	3.1	2.4	3	4.3	4.4	4.3	3.58585	1257	0.612977	5242
TMEM159	17.4	18.3	17.9	20.8	21.2	19.6	3.58466	1258	0.200697	11297
UHRF1	9.6	5	7.9	12.8	13.1	13.2	3.5804	1259	0.797244	4088
POLD3	6.2	5.2	6.2	11.9	12.7	8.7	3.575	1260	0.919947	3535
DONSON	3.3	5	4.2	7.3	8.6	6.7	3.57184	1263	0.854395	3755
LAMB1	31.2	23.1	31.1	38.2	38.6	40.2	3.57138	1264	0.454201	6949
ACPL2	2.7	1.8	3.3	8.2	8.2	5.2	3.57122	1265	1.46949	2034
ASPM	6.5	7.6	7.6	10.9	10.8	9.2	3.57066	1266	0.509912	6321
TTC17	9.9	11.6	10.7	13.3	13.7	13	3.56923	1268	0.312939	9145
GRK6	10.4	9	12.2	14.6	15.1	17.3	3.56381	1270	0.572736	5733
C10orf54	5	2.3	6.3	14.2	12.3	21.4	3.56327	1271	1.81642	1556
GBE1	18.3	21	21.8	25.4	29.1	25.7	3.56187	1272	0.39243	7863
DNAJC9	23.9	29.2	26.4	45.6	55.4	37.7	3.56163	1274	0.802941	4065
LAMP2	46.5	58	45.3	79.5	82.9	64.3	3.55855	1275	0.597747	5360
LRP4	0.5	0.4	0.5	1.5	1.5	1.3	3.55734	1276	1.61891	1691
IGF2BP3	26	32.4	27.4	45.2	47.1	36.4	3.55457	1279	0.584963	5580
TCFL5	5.5	4.8	4.8	7.1	7.7	6.6	3.54965	1283	0.503062	6379
MED1	11.2	12.4	12.2	14.9	15.8	14	3.54959	1284	0.320315	9029
ITGA2	50.9	58.7	70.6	137.5	150.3	92.1	3.54822	1285	1.07602	2707
FHOD3	1.8	1.1	2.3	5.4	4.6	3.7	3.54587	1286	1.39759	2114
PLA2G7	1.3	1	1.1	2.2	2.2	2.1	3.54508	1287	0.934905	3497
MTRR	9.7	9	10.5	14.7	13.1	12.3	3.54407	1288	0.457634	6911
PLS3	42	64.6	45.9	94.1	101.7	73.9	3.5402	1290	0.822546	3925
WRNIP1	12.9	12	12.6	15.5	16.6	14.5	3.53185	1299	0.313439	9133
ZNF544	5.7	5	5.6	7.2	7	6.8	3.52528	1303	0.365517	8262
HERC5	0.2	0.1	0.4	1.4	1.3	1.2	3.52487	1304	2.47805	1265
LRRC40	5	5.9	5.1	9.9	10.9	7.7	3.51813	1310	0.83289	3863
PPT2	10	10.4	11	14.7	13.2	16.7	3.51488	1312	0.506279	6354
LRRC58	5.2	6.3	5.5	11.4	12.4	8.4	3.511	1313	0.921526	3532
CDV3	32.7	40.7	34.7	57.1	57.8	45.2	3.50891	1315	0.566607	5778
TXNRD3	2	2.5	2.2	4.7	4.8	3.6	3.50783	1316	0.967334	3413
GNL2	17.4	20.3	17.6	26.9	28.2	22.6	3.5046	1317	0.490635	6504
CWF19L1	5.5	4.9	5.4	6.6	7.1	6.7	3.50418	1318	0.368645	8210.5
CALB1	1	4.8	4.6	59	62.2	23.2	3.50083	1320	3.79542	1126
SPRED1	3	2.7	3.4	4.6	5.2	4.5	3.49924	1322	0.652077	4963
BAI2	3.2	1.9	2.7	6.1	5.7	8.7	3.49574	1323	1.39408	2121
TIMM50	16.7	15.4	17.4	19.7	18.9	19.8	3.49556	1324	0.23854	10508
SR140	13.4	17.2	13.2	26.4	29.3	20.5	3.48961	1326	0.79886	4081.5
PCDHGC3	1.8	1.2	1.6	3	4.1	3.4	3.48781	1327	1.19068	2477
RSF1	15.8	15.6	16	19.9	19.6	17.6	3.48322	1328	0.268604	9930
AASDHPPT	14.1	16	15.6	23.9	23.1	18.7	3.4829	1329	0.523699	6165
SSRP1	99.1	67.4	88.1	124	113.3	122.6	3.48286	1330	0.499364	6425
PDE12	10.7	9.6	9.8	12.2	12.2	13.5	3.48082	1331	0.332434	8766
MARCH8	6.3	4.6	6.3	8.3	8.7	9.8	3.47882	1334	0.639824	5036
DCK	2.1	2.7	2.7	7	7	4.5	3.47815	1335	1.30256	2284
PDPR	7.4	6.5	7.4	10.7	10.1	8.9	3.47619	1338	0.47961	6656.5
NVL	5.2	4.9	4.9	6.5	7.3	6.4	3.47327	1340	0.429393	7247
MLLT11	1.2	1.7	1.7	2.9	3.7	3.1	3.4715	1341	1.07635	2706
CEP63	4.9	6	4.8	10.6	10.4	7.6	3.47025	1342	0.865251	3713
FLNB	61	56.5	75.1	85.5	89.9	82.1	3.46815	1343	0.418965	7359
ITM2C	16.9	12.1	15.9	20.5	20.6	22.5	3.46768	1344	0.502311	6395
KLF12	0.4	0.2	0.5	1.3	1.5	1.5	3.46594	1348	1.96683	1506
CDR2	9.8	12.8	11.5	19.2	17.5	15	3.46196	1350	0.600393	5345
TOMM5	24.3	26.1	22.9	33.9	35.3	28.8	3.46129	1351	0.418969	7358
TJP1	15.9	17.1	16.5	18.8	20.1	21.5	3.45932	1352	0.28712	9628
SNN	2.7	2	2.2	3.7	3.9	4.4	3.45813	1353	0.798366	4084
CYR61	57.7	63.4	57.7	80.7	81.7	105.8	3.45732	1354	0.584963	5580
SKA3	4.5	4.9	5	8.6	8.1	6.5	3.45628	1355	0.688056	4707
PNP	8.7	8.7	10.5	12.5	13.6	11.9	3.44662	1361	0.445734	7063
NUF2	7	8.3	7.3	12.1	13.3	10	3.44483	1363	0.647427	4988
RNASEH2B	11.5	12.1	12.1	16.5	18.1	14.4	3.44456	1364	0.456858	6919
ATP5A1	180.8	188.1	175.8	211.4	207.6	193.9	3.44436	1365	0.17019	11924
UROD	19.3	14.8	19.8	23.6	24.5	26.5	3.44421	1366	0.46889	6760
KARS	57.5	61.6	61.4	66.8	71.7	66.4	3.44405	1367	0.182921	11675
ACAP2	9.7	10.4	10.9	13.1	14.1	12.3	3.44069	1368	0.349584	8503.5
TSPAN5	16.2	14.1	19.9	22.8	24	23.3	3.44058	1369	0.481727	6633
PHLDB2	13	21.8	16.5	53.2	52.2	30.1	3.44029	1370	1.40126	2111
PRRG4	5.6	5.5	6.7	8.4	8	7.8	3.44	1371	0.44313	7093
WTAP	11.5	12.1	11.3	14.6	14	13.2	3.43999	1372	0.260276	10132
PJA1	15.9	14	14.9	19.6	19.1	17.3	3.4396	1373	0.321928	8948
IVNS1ABP	8	9.6	8.6	14.5	17.2	12.2	3.43901	1374	0.744654	4321
FGFR1OP	4	3.2	3.9	6.1	5.4	5.3	3.43515	1376	0.597902	5357.5
AP1S2	0.9	1.2	1.2	3.8	4.6	2.7	3.43477	1377	1.75002	1599
RAB7L1	2.7	3.3	2.8	4.3	4.8	4.3	3.43299	1380	0.606658	5286
CASC3	16.3	19.2	17.5	22.7	23.9	20.9	3.43101	1382	0.348895	8515
ARL4C	16.8	10.4	16.7	22.3	22.4	23.2	3.42886	1383	0.629191	5127
CHRNA5	3.3	2.5	3.2	4.7	4.5	4.5	3.42408	1385	0.606179	5292.5
SAPS3	21.1	19.9	20.6	23.7	24.3	22.4	3.42212	1387	0.192645	11483
YWHAE	263.2	283	247.6	355.2	358.9	300.9	3.41989	1388	0.354632	8428
ZBTB44	7.4	6.7	8.5	9.8	10.3	10.1	3.41948	1389	0.418226	7371.5
ZNF512	3.4	3.1	3.4	5	4.4	4.6	3.417	1390	0.499926	6420
PAN3	7.3	7.2	8.1	9.1	9.3	9.2	3.41673	1391	0.288345	9608
GPHN	5.7	4.3	5.6	7.2	7.6	7.7	3.41602	1392	0.528379	6126
ZNF93	1	1.2	1.3	2.2	2.1	2.3	3.41471	1393	0.915111	3551
CP110	2.8	3.3	3.3	5.3	6.2	4.7	3.41433	1394	0.785261	4138
MBD4	7.5	6.9	7	9.2	9.3	8.4	3.41316	1395	0.329995	8790
ZNF280D	1.6	1.7	1.3	3	3.2	2.6	3.40931	1399	0.93587	3495
CAPZA1	78.9	88.9	84.4	128.8	138.2	102	3.40891	1400	0.549053	5932
ST3GAL1	19.9	17.1	23.6	28.7	31.6	26.6	3.40717	1402	0.520038	6203
RIF1	4.7	5	5.4	6.7	7.7	6.7	3.40507	1404	0.482694	6625
SDHA	51.3	58.6	45.7	77.3	79.5	63.8	3.4043	1405	0.503591	6372
AGFG2	3.1	3	3.3	6	4.5	5.8	3.40425	1406	0.794139	4101
WDR41	5.2	5.8	5.6	7.5	9.5	8	3.40021	1409	0.590745	5394
PGRMC1	51.8	53.3	48.9	61	72.6	62.2	3.39833	1410	0.34645	8558
FAM92A1	2.5	1.4	2.8	4.3	4.3	4.5	3.39722	1411	0.967334	3414
STAG1	6.8	7.4	8.1	13.4	14.6	10.2	3.39079	1413	0.776529	4189
PTGIS	12.3	8	11.8	19	15.4	17.1	3.39048	1415	0.681999	4741
CCDC109B	5	6.5	4.8	11.1	11.2	8	3.38986	1416	0.894446	3609
NEIL3	1.6	1.3	1.5	3	3.2	2.5	3.38625	1418	0.983512	3383.5
ACTL8	0.4	0.1	0.6	2.1	1.8	1.5	3.38625	1417	2.29546	1335
SPTBN1	38	35.2	42.2	48.2	48.6	57.4	3.38246	1422	0.41816	7374
DEM1	3.3	2.6	2.6	4.5	4.3	5.1	3.3822	1424	0.70955	4574
SPRY4	11.9	8.4	13.5	17.9	16.8	21	3.3811	1425	0.720654	4508
AP1S3	6.5	6	6.5	10.5	10.8	8.2	3.38102	1426	0.634716	5083
BAMBI	1.7	0.8	1	3.1	3.6	4.9	3.37901	1427	1.7287	1622
CUTC	3.9	5.2	4.9	8.9	10.8	7.3	3.37893	1428	0.947533	3460.5
HMG20A	8	6.6	7.8	9.4	10.2	9.8	3.37374	1430	0.392317	7875
YWHAB	115.7	100.2	104	123.1	126	121.7	3.37297	1431	0.21302	11034
YES1	16.1	19.5	17	27.2	31	22.7	3.36574	1435	0.621077	5186
C12orf24	2.4	3.2	3.3	6.7	6.4	4.7	3.36373	1438	1	3087.5
SNX10	6.5	4.6	6.1	10	10.9	8.2	3.36368	1439	0.758611	4262
ANKRD40	12.5	9.4	13.4	16.8	17.9	16	3.35944	1441	0.522318	6184
UST	0.4	0.1	0.5	1.5	1.4	1.8	3.35903	1442	2.23266	1351
TFPI2	4	5.2	4.4	19.1	17.3	9.4	3.3573	1443	1.75174	1598
ECD	16.9	17.2	16.1	21.2	24.6	20.2	3.35726	1444	0.394779	7830
KIAA1429	14.3	17.3	15.6	20	20.5	18.8	3.35653	1445	0.329245	8798
ZNF853	1.1	0.5	1.2	2.3	3	3.4	3.35647	1446	1.63559	1683
QTRTD1	3.1	4.1	3.2	5.7	5.9	5	3.35391	1447	0.6746	4825.5
DHX8	10.8	12.1	11.6	13.4	15	14.1	3.35283	1448	0.300866	9347.5
TMEM116	2.7	2.8	2.9	4.2	3.9	4.7	3.35182	1450	0.607683	5276.5
TATDN2	5.6	5.3	5.5	7.9	7.1	6.8	3.3511	1451	0.410632	7624
CKLF	19	16	20.6	25.9	24.7	31.2	3.35037	1452	0.557016	5872
MDH1	61.1	59.6	60.2	67.8	69.7	63.7	3.34899	1454	0.153438	12282
ARHGAP5	6.9	8.4	7.4	10.8	11.6	9.6	3.34507	1456	0.49538	6466
UBASH3B	46.6	49.8	50.3	55.4	63.2	56.8	3.3412	1459	0.25778	10170
FAM40A	9.9	9.8	9.8	13	11.5	11.7	3.34028	1460	0.295275	9461
ANKRD50	1.6	2.1	2.1	3.8	3.9	3.1	3.33969	1461	0.896907	3606
F2RL1	36.9	39.3	47	50.3	56.3	53.7	3.33857	1463	0.379772	8048
EZH2	9.7	7.8	9.3	11.8	13.5	11.7	3.3362	1465	0.465292	6795
PTK2B	5.2	5.6	6.3	11.1	10	7.9	3.33503	1466	0.762057	4246
MT2A	75	46.8	91	140.8	117	179.1	3.33087	1468	1.0378	2775
PRKD3	3.8	5	5.2	8.6	9.4	6.8	3.32829	1470	0.824913	3908
ZNF239	1.5	0.8	1.2	2.6	2.4	2.6	3.32814	1471	1.11864	2613.5
CPNE3	24.9	28.3	24.6	37.3	38.7	30.8	3.32782	1472	0.45707	6917
SUPT16H	15.7	18.6	15.5	29.5	31.4	21.8	3.32479	1475	0.731742	4467
MCM8	3.3	4.8	4.1	9	9.3	6.3	3.32008	1479	1.01178	2812
LAMA3	25.6	26.9	34.2	110.7	107.1	54.3	3.31861	1482	1.65003	1671
PRC1	24	31.5	26.3	40.2	38.8	33.9	3.3179	1484	0.464873	6798
C7orf29	7	10.4	6.5	15.6	12.9	12.7	3.31706	1485	0.785634	4136
ERLIN1	11.5	13.2	10.8	21	21.7	15.5	3.31416	1486	0.7132	4549
C11orf45	0.7	0.5	0.8	1.6	1.7	1.9	3.31341	1487	1.37851	2143
SIRPA	6.6	3.6	6.9	10.3	9.3	10.9	3.30988	1490	0.834813	3856
FZD6	16	19.5	17.8	26.2	27.9	21.8	3.30884	1493	0.509964	6320
BRIX1	26.1	26.4	27.4	40.1	40.5	31.3	3.30746	1495	0.485943	6531
FANCA	1.9	1.8	2.1	3.9	3.7	3	3.30615	1498	0.869939	3697
PPIE	19.1	17.8	19.7	23.8	24.8	21.4	3.30516	1501	0.306553	9244
MAD1L1	11.3	8.7	9.8	13.3	12.9	13.1	3.3003	1504	0.399217	7774
FAM176A	3	2.3	3.1	4.8	5.7	4.4	3.29947	1505	0.826851	3899
PLEKHA1	4.8	5.1	5.7	7.6	7.7	6.6	3.29722	1506	0.489385	6511.5
AATF	26.2	30.1	28.6	37.6	36.3	32.3	3.29452	1508	0.322947	8880
SPTAN1	27.9	23.8	29.9	37.4	35.4	45.2	3.29309	1509	0.532146	6078
JMJD4	3.9	3.3	4	5	5.2	5.2	3.28851	1510	0.459432	6884.5
CTPS2	3	3	2.9	4.2	4.2	3.8	3.28712	1511	0.455004	6943
CD97	12.1	6.1	12.9	18.2	19.7	25.4	3.28689	1512	1.02529	2791
DPY19L4	5.7	5.6	5.4	8.4	8.5	6.9	3.27731	1515	0.511113	6308
YEATS2	10.9	12	13	14.6	16.9	15.3	3.27665	1516	0.382525	8014
PKP4	8.7	6.8	8.1	11.6	10.8	10.1	3.2749	1517	0.461653	6839
SORT1	26.2	24.1	24.7	28.2	27.9	30.2	3.27046	1519	0.20247	11265
RBM7	19.8	31	23.5	39.3	41.8	34.2	3.27024	1520	0.633958	5088
ATF6	16.9	16.6	17.1	19.9	20.1	18.3	3.26946	1521	0.204358	11216
HNRPDL	39.8	43.4	39.2	57.7	58.9	47	3.26932	1522	0.418569	7365
ERCC6L	2.3	2.3	2.5	5.7	6.1	3.9	3.26845	1526	1.14487	2560
SLC15A4	6	5.9	6.6	7.7	7.4	7.9	3.26321	1529	0.314109	9126.5
RAF1	14.6	12.5	14.5	16.3	18	17.6	3.26284	1530	0.319151	9049
NFYA	6	4.9	6.5	8.2	7.8	8.1	3.26116	1532	0.469946	6749
AP3M2	2.6	2.3	3	4.7	5	3.9	3.25865	1533	0.783682	4147
FEM1B	6.1	4.8	6.6	8.2	8.2	9.2	3.2578	1534	0.548789	5935
DBR1	2.8	3.3	3.2	7.3	7.7	4.9	3.25722	1537	1.09747	2652
RASA2	1.8	1.6	2	4.9	5.7	3.4	3.25334	1541	1.3744	2150
FAM53C	12.8	11.4	13.6	15.9	16.6	19.4	3.25289	1543	0.457348	6913
FBXO34	10.6	12.1	9.8	14.9	14.2	13.3	3.25104	1545	0.383625	7998
MYBL2	41.4	29.2	41.3	50.4	51.9	59.4	3.24738	1547	0.53111	6086
NSMCE4A	6.1	5.7	5.8	8.7	7.2	8	3.24628	1548	0.441435	7118
NDUFAB1	45.6	52.2	44.2	67.5	67.8	55.3	3.24189	1550	0.424657	7298
CDC25A	1.7	1.5	1.8	3.9	4.6	3	3.24057	1551	1.20163	2458.5
ZFR	23.5	25	22.9	31.5	34.7	27.7	3.24031	1552	0.395201	7824
SMC2	8.3	11.6	9.7	16.8	19.3	13.7	3.24014	1553	0.750549	4299
ATP2C1	23.8	32.2	24.8	41.8	46	35.1	3.23985	1554	0.605058	5307
ALDH9A1	17.7	19.3	17.4	23.5	23.2	20.5	3.23549	1556	0.304855	9274
FNIP1	3.1	3	3.6	4.5	4.4	4.6	3.23486	1557	0.476903	6690
E2F8	4.6	4.4	4.9	8.4	7.6	6.2	3.23085	1559	0.675475	4818
SLC36A4	8.7	11.2	9.1	13.3	14.5	12.5	3.22996	1560	0.474727	6711
OSBPL11	4.3	5.2	4.6	7.3	7.4	6.1	3.22915	1561	0.560888	5839
CEP250	5.8	5.6	5.5	6.6	7.1	7.3	3.22875	1562	0.313366	9134
CLEC2B	0.6	0.3	0.6	1.7	1.6	1.4	3.22708	1565	1.6477	1672
ESCO2	1.6	2.2	1.9	3.6	3.4	3	3.22526	1567	0.810966	3967
CCDC123	4.8	4.7	5	7.1	6	6.5	3.22467	1570.5	0.434801	7182.5
KIAA1731	3.5	3.4	3.7	5.8	5.2	4.7	3.22467	1570.5	0.5667	5777
MRPS6	11.7	13	12.2	17.6	14.6	15.8	3.224	1572	0.379414	8051
PTPN3	9.2	7.5	7.8	10.7	10.3	10.6	3.22133	1573	0.367143	8239
GALNT2	47.9	50.1	44.6	56.6	55.4	52.3	3.22125	1574	0.204358	11216
RTF1	9.3	9.4	8.9	12	11.9	10.5	3.21549	1576	0.31774	9076
SNHG6	27.5	32.9	32.4	36.3	39.7	42.3	3.21514	1577	0.350253	8495
CIT	3.5	2.4	3.5	4.9	5.1	5.9	3.21243	1578	0.758294	4265
LMO2	0.2	0.4	0.3	2.7	2	1.5	3.2123	1579	2.78427	1215
SNX1	4.5	3.7	4.5	5.8	5.6	5.9	3.20731	1583	0.445944	7058.5
TAF1B	4.7	4.9	5	8	6.8	6.4	3.20716	1584	0.538096	6025
DNMT3A	3.7	3.7	3.7	4.7	4.7	5.2	3.20628	1585	0.395409	7822
PPIP5K2	5.9	6	6.4	7.2	7.4	7.2	3.20628	1586	0.252484	10249.5
DNMBP	10.7	8.6	11.9	13.9	14.8	16.8	3.20483	1588	0.544321	5963
AGMAT	1.8	1.6	1.8	2.8	2.6	2.6	3.20201	1589	0.621488	5180
NRIP1	4.7	6.2	6.1	16.5	16.3	9.3	3.20123	1591	1.30829	2279
FASTKD3	3.7	3.9	3.1	5.4	5.9	4.9	3.20037	1592	0.598383	5354
PANK2	9.2	9.1	11.6	14.4	13.4	12.9	3.19783	1595	0.444883	7072
KDELC1	1.5	1.8	2	4.1	4.4	3	3.19475	1597	1.11757	2616
ZNF347	2.6	2.3	2.4	3.4	3.3	3.5	3.19441	1599	0.482601	6626
MRPL52	13	11.8	14.7	17	17.6	16	3.19169	1600	0.357285	8383
ANKRD57	4.4	4.1	4.3	7	6.9	5.5	3.19135	1601	0.599913	5347
MYST3	4.2	3	4.4	6.4	5.7	6	3.19051	1603	0.641865	5022
TRIM31	0.7	0.7	1.7	10.3	7.7	4.2	3.19026	1604	2.84022	1198
GTF3A	58.9	47.8	59.1	67.8	70.5	66.7	3.18861	1606	0.30618	9248
GCN1L1	18.4	14.7	19.1	23	22.6	21.9	3.18833	1607	0.370838	8181.5
MAGI3	2	1.9	2.3	3.2	3.2	3	3.18751	1609	0.600393	5343.5
TMEM25	3.2	1.1	2.4	7	5.4	9.8	3.18693	1610	1.72833	1624
ARHGAP29	53.6	48.2	57.4	61.4	64.6	62.2	3.18584	1612	0.241426	10439
HLA-B	10.6	7.4	11	14.4	14.6	18.4	3.18336	1613	0.708834	4578
NAA50	26.2	34.8	30.6	66.1	68.7	42.3	3.18197	1614	0.951145	3451
AGPAT5	6.4	7.6	7	11.2	12.7	9.2	3.17949	1616	0.656442	4933
ZNF91	2.1	2.5	2.8	4	4.1	3.6	3.17769	1618	0.660911	4909.5
SGK269	1.4	1.7	1.9	2.7	2.8	3	3.17746	1619	0.765535	4225
PGK1	364.7	377.8	351.2	420	441.2	391	3.17337	1623	0.195248	11395
CD58	33	38.7	34.2	70	75.5	47	3.17325	1624	0.862156	3731
KCTD3	16.2	17.7	15.3	26	26.6	19.9	3.17121	1626	0.559323	5854
HAUS8	5.8	5.9	6.2	9.3	10.9	7.9	3.17116	1627	0.650611	4975
TPR	16.7	13.9	16.8	20	19.4	19.2	3.17038	1629	0.306014	9251
NDUFAF2	15.9	18.6	20.2	34.4	35.7	23.9	3.16588	1632	0.78112	4160
ELF2	3.7	3.6	4	4.8	5.4	5	3.16579	1633	0.427749	7257
SAFB2	7.8	7.3	7.9	9.7	8.8	9.5	3.16144	1635	0.283793	9686.5
ATAD5	1.9	1.2	2.2	3.2	3.7	3.4	3.16144	1636	0.95858	3438
XPO1	37.6	43.2	39.6	52	55.8	45.9	3.1591	1637	0.352282	8467
SLC25A12	6.8	7.8	6.4	11.8	11.9	9	3.15833	1638	0.638901	5044
CDC23	9.1	8.4	9	13.1	15.2	11.2	3.15638	1640	0.57586	5713.5
SLMAP	15.7	20.1	16.8	29.3	31	22.3	3.1549	1642	0.651079	4973
PARD6B	4.8	4.6	5.2	6.5	6.9	8.2	3.15388	1643	0.565063	5795
FBLIM1	8.3	5.9	8.5	12	10.3	12.8	3.1522	1645	0.628779	5131
TOMM20	53.4	59	55	72	72	61.6	3.14938	1650	0.296541	9424
ADD3	5.4	5.6	4.7	8.9	7.8	6.9	3.14748	1651	0.588022	5411
ZNF227	3.5	3.8	4	5.3	5	4.8	3.14557	1653	0.418226	7371.5
ATP2A2	46.9	49.3	47.2	54.3	56.1	50.9	3.14282	1654	0.169701	11986
MXI1	8.5	9	8.1	9.8	10.4	10.6	3.14271	1655	0.266787	9960
BARX2	9.3	3.3	8.8	14.7	14.5	20.9	3.14216	1656	1.2272	2384
LANCL1	7.2	7.4	7.9	11.3	12.3	9.3	3.14193	1657	0.548163	5938
FGFR1	0.7	0.4	0.6	1.6	1.4	1.6	3.14101	1658	1.4361	2060
PBK	7.3	8.8	6.4	20.1	18.2	11.5	3.14029	1660	1.14622	2559
DAAM1	7	8.5	8.4	29.6	26.7	14.2	3.14014	1661	1.56061	1963
NDFIP1	21.3	21.8	21	28.5	29	23.9	3.1392	1663	0.344704	8584
HEXA	34.4	30.5	35	39.6	39.2	45	3.13673	1665	0.309455	9205
STAG2	34.2	40.1	37.7	44	47.3	42.9	3.1342	1666	0.260886	10119
PARP4	25.7	24	23.7	34.2	32.8	27.7	3.13028	1667	0.367584	8228
YWHAG	62.6	67.7	58.8	78.8	85.1	71.4	3.12891	1668	0.315352	9105
CENPJ	1.9	2	2.1	3.1	3.2	2.8	3.12624	1671	0.600904	5338
SUSD5	0.2	0	0.1	1.3	0.9	1.2	3.12624	1669.5	3.5025	1137
RHOA	166.4	172.3	160.7	189.9	189.5	175.7	3.12452	1672	0.152552	12292
PLCXD2	1.4	1.9	1.7	4	3.9	2.8	3.12416	1673	1.09761	2651
SMC3	13.7	15.3	14.8	20.9	22.5	17.3	3.11947	1674	0.470766	6744
MCM7	36.5	38.9	37	48.4	48.9	41.2	3.11836	1675	0.301244	9343
ZDHHC7	19.1	21.3	19.3	26.1	23.3	23.2	3.11818	1676	0.282239	9715
XPO6	28.3	24	28.8	31.5	34.8	36.6	3.11802	1678	0.343469	8598
CDCA4	7.5	6.4	7.2	8.8	8.5	9	3.11631	1679	0.31782	9074
MAX	17.5	15.6	17	20.5	19	21.9	3.11462	1682	0.293428	9490
CHAF1B	3.8	4.5	3.8	6.3	7.4	5.6	3.11409	1683	0.673594	4832
APPL1	8	9.4	9.1	14.4	16.2	11.4	3.11159	1684	0.664397	4886
C5orf42	1.6	1.1	1.7	2.6	2.7	2.7	3.11071	1685	0.862496	3725
TPD52L2	74.9	70.6	75.9	83	82.8	78.3	3.1103	1688	0.140817	12553
AHCTF1	5.9	6.6	6.6	8.1	8.5	7.6	3.10897	1689	0.341434	8628
SFRS18	17.5	16.6	15.4	18.6	19.9	20.4	3.10773	1691	0.250839	10284
LAS1L	18.8	18.4	17.2	26.1	26.9	21	3.10146	1697	0.443919	7082
PRPF38B	17.2	19.5	17.9	25.6	23.8	21	3.10044	1698	0.366674	8246
RNF34	6.6	6.6	7	7.9	8.9	9.3	3.10021	1699	0.369695	8194
SMEK1	8.5	8.6	8.8	9.6	10.3	10.5	3.09951	1700	0.231119	10646
THOC5	17.7	19.9	20.3	25	24.9	21.9	3.09643	1701	0.31042	9185
IMPA2	8.5	6.3	10.2	12.3	12.3	14.1	3.09467	1702	0.630405	5117
GEMIN4	10.2	9.3	10.9	12.8	12.6	14.9	3.09444	1703	0.406709	7679.5
NSUN2	40.3	52.4	40.2	71.8	75.7	55.6	3.0935	1705	0.611849	5249
LAMC2	88.6	167.7	112.7	352.1	362.4	197.3	3.09278	1706	1.3051	2280
TIMP2	40.1	27.5	37.5	55.7	49.5	71.1	3.09055	1707	0.74627	4315
EML6	2.2	2.3	2.9	4	4.1	3.6	3.08995	1709	0.660911	4909.5
B4GALNT4	1.5	0.8	1.3	3	3.5	5.1	3.08689	1712	1.68806	1645.5
ITGB6	23.3	27.3	30.5	56.1	58	36.2	3.08656	1713	0.890071	3629
KATNAL1	0.6	0.5	0.7	1.4	1.7	1.5	3.08426	1715	1.35364	2165.5
ELOVL7	2.8	2.2	3.3	4.5	5.2	4.3	3.08343	1716	0.754244	4282
CTDSPL2	3.3	4	3.1	6.2	5.9	4.8	3.08322	1717	0.70044	4636.5
PNN	12.5	14.6	10.9	22.9	23	16.4	3.08056	1720	0.713233	4548
MBOAT1	1.3	1.3	1.5	2.3	2.3	2.7	3.08041	1721	0.832273	3866
ORC6L	5	4.6	6.1	8.8	10.2	7.3	3.08035	1722	0.744298	4324
KIAA0319L	16.3	16.7	16	17.9	17.5	17.6	3.07997	1723	0.113211	13161
MTBP	2	2.2	2.2	4.7	6	3.7	3.078	1726	1.16993	2513
EFTUD1	6.7	6.4	6.9	9	9.1	7.8	3.07571	1728	0.372952	8153
CACHD1	1	0.9	0.8	2.6	2.4	1.8	3.07524	1731	1.33258	2182
CBX1	36.2	39.3	34.7	73.1	73.8	47.1	3.07411	1733	0.815932	3950
GPN3	6.6	8.4	7.2	11	11.4	9.3	3.07283	1734	0.513923	6281
TSR2	22.5	19.2	19.7	24.6	25.3	23.7	3.07231	1736	0.261467	10114
H2AFZ	155.2	191.7	159.1	274.2	272	202.7	3.07047	1739	0.565636	5786
PIK3R4	5.5	4.3	6	7.1	8.5	8	3.0697	1740	0.578862	5694
KDELC2	16.8	16.3	15.3	26.3	28.5	19.8	3.06875	1741	0.624169	5164
EIF2B3	5	5.1	4.7	10.9	11.7	7.1	3.06357	1745	1.00487	2815
C3orf38	3.8	5.7	4.6	7.1	7.9	6.8	3.06145	1748	0.628633	5132
HN1	28.4	22.6	25.6	31.1	33.3	30.9	3.0557	1752	0.315132	9109
PRDX6	115.5	134.4	121.7	141.7	139.6	147.6	3.05442	1753	0.206891	11160
GATA6	4.1	2.6	4.6	6.7	6.6	9.1	3.05395	1755	0.987176	3372
RNF220	13.1	14.8	12.9	18	16.1	16.3	3.04863	1758	0.304855	9274
E2F3	4.6	3.6	4.8	6	7	6.2	3.04844	1759	0.562595	5820
ZFP1	2.3	2.1	2.7	3.4	3.7	3.6	3.04256	1762	0.59172	5391
NUDT15	6.4	9	6.4	13.5	14.5	10.1	3.04209	1763	0.805463	4056
HELLS	1.5	1.9	1.7	5.3	6.5	3.4	3.04118	1765	1.5755	1957
MOSC1	3.8	2.8	3.2	4.7	4.7	5	3.03919	1769	0.555215	5893
IL13RA2	0	0	0.3	1.7	2.1	1.1	3.03919	1769	4.02975	1115
ZNF518B	1.4	0.8	1.4	2.3	2.5	2.7	3.03637	1771	1.05889	2737.5
VRK1	4.7	6.2	5.7	10.9	13.3	8.2	3.03576	1772	0.964811	3417
CENPW	29.2	37.2	31.2	61.1	69.6	43.1	3.0344	1774	0.832475	3865
TRIT1	6.6	8.4	7.5	11.1	10.3	9.4	3.03322	1776	0.453005	6963
HYI	4.6	3.8	4.7	8	7.3	11.4	3.0322	1777	1.02727	2788
NASP	22.6	26.1	21.4	42.9	45.4	29.7	3.03111	1778	0.751301	4294
ZNF33B	3.6	2.6	3.4	5.2	4.6	4.8	3.03047	1779	0.604862	5310
MCM6	8.8	10.3	8.2	16.1	17.2	11.8	3.02853	1781	0.724226	4489
NCAPG	6.8	8.2	7.2	13.5	13.9	9.6	3.02559	1782	0.736966	4337
SRP68	26.9	26.3	27.4	31	32.3	28.8	3.02554	1783	0.192421	11500
UCK2	15.4	18.3	14.7	24.2	26	19.7	3.02291	1786	0.530285	6113
RUFY1	9.9	7.1	8.7	12.3	11.3	11.7	3.0225	1788	0.4579	6908
ACER3	4.6	5.3	6	8	8.6	6.9	3.02169	1789	0.563634	5811
CHIC2	5	5	6	7.1	8.3	7.1	3.01812	1791	0.491853	6489
BCAR3	60.6	56.2	61.2	67.4	63.5	67.2	3.01785	1792	0.154352	12269
ABHD10	7.3	9.5	7.9	15.8	17.1	11.1	3.0143	1794	0.832992	3862
PRCP	32	35.6	32	42.9	42.2	36.8	3.01244	1798	0.29148	9529
SENP6	7.5	6.6	7.5	9	8.6	8.7	3.01061	1799	0.284031	9681
RBM25	16.3	12.3	13.9	20.2	19.8	17.4	3.00701	1801	0.433588	7200
TRIM44	27.9	33.1	29.5	48.3	47.3	35.7	3.00662	1802	0.536877	6034
PTPRF	74	59.3	69.6	81.6	79.8	86.7	3.00225	1804	0.290153	9548
SFRS1	36	37.4	33.4	45.4	45.5	39.2	3.00139	1805	0.284709	9665
CENPQ	2.6	4.3	3.7	7.5	8.1	5.4	3.0009	1807	0.986325	3375
RAN	241	294	236.5	412.8	421.3	307.6	2.99809	1809	0.565446	5789
C9orf21	2.4	2.3	3.4	5.3	4.1	5	2.99775	1810	0.830075	3872.5
C14orf153	26.7	23.6	28.3	33.9	33.2	29.9	2.99519	1811	0.303455	9298
C10orf119	7.6	7.6	8	14.5	16.4	10.3	2.99358	1814	0.82852	3889
AKAP10	8	7.9	7.9	9.8	11	9.3	2.98836	1816	0.338802	8680.5
TOMM40L	2.2	2.4	2.2	3.5	3.2	3.1	2.98829	1817	0.527247	6134
PURA	4	4.1	4.3	5.1	5.9	5.4	2.98521	1820	0.403356	7724
C9orf40	1.2	0.6	1.5	2.5	2.4	2.9	2.98384	1821	1.24101	2362
TM2D3	7.7	8.2	6.8	11.9	12.6	9.4	2.98358	1822	0.578593	5697
CD109	11.9	14.7	14.9	18.1	19	16.7	2.98334	1823	0.374495	8133
FSTL1	17.6	23.3	15.6	30	31.4	24.6	2.98103	1824	0.606086	5297
STARD13	2.4	2.4	2.4	4.7	3.4	4.3	2.98017	1826	0.784271	4144.5
TMEM55A	2.4	1.9	2.3	3.6	3.3	3.2	2.97948	1828	0.613817	5230.5
BMS1	12.3	13	11.4	18.2	19.6	14.6	2.97897	1829	0.513787	6283
RNF138	1.5	1.7	1.7	3.9	4.2	2.7	2.97852	1830	1.14018	2571
ZNHIT6	4.2	4.7	3.9	7.6	7.2	5.6	2.97602	1831	0.672425	4840
TMEM18	8.8	8.5	9.5	11.2	10.9	10.2	2.97524	1832	0.269301	9921
DLG1	12.2	15.6	13	19.8	20.3	16.5	2.97512	1833	0.472233	6731
MOSC2	1.9	1.1	1.7	3.2	3.1	2.7	2.9737	1834	0.937264	3494
SERPINE1	21.8	26.9	21.5	31.6	32.5	27.9	2.97245	1835	0.390163	7901
EXTL2	8	8.9	8.9	11.3	11	9.9	2.97169	1836	0.31969	9042
PPIL5	3.2	3.8	4.6	7.6	6.8	5.5	2.97078	1838	0.778644	4167
KIF23	10.3	12.6	11.8	16.4	17.2	13.8	2.97051	1839	0.449951	7001
XPO5	11.6	10.6	12.6	14.9	14.5	13.5	2.97027	1840	0.30189	9327
TMEM173	4.3	2.2	4.2	7	6.1	8.9	2.96806	1843	1.03989	2771
ROCK2	13	12.9	15	16.8	17.3	15.8	2.96744	1844	0.286939	9631
LAYN	2.1	2.4	1.8	6.8	7.3	3.8	2.96581	1846	1.50654	2005
USPL1	4.7	4	4.4	5.4	5.9	6	2.96562	1847	0.401205	7742
MTAP	6.1	8.3	6.7	17.8	19.6	10.6	2.96511	1848	1.18579	2485
ITGB3BP	8.6	11.1	10.4	17.4	18.9	12.9	2.96441	1849	0.708895	4577
SESTD1	5.6	6.9	7.1	12.2	13.1	8.7	2.96433	1850	0.794681	4099
UBE2D2	20.8	19.6	22	24.6	23	25.5	2.96137	1851	0.228325	10686
FANCD2	3.4	3.9	4.3	5.3	5.6	5.1	2.9609	1852	0.463947	6814
THOC1	6	5.9	5.8	8.3	9	7.1	2.95815	1854	0.463132	6821
ZNF644	9.5	9.1	8.6	11.8	12.3	10.4	2.95813	1855	0.34299	8604
RNF169	3.5	3.3	4	4.7	4.9	5.2	2.95599	1858	0.454566	6947.5
DBF4	5.3	6.6	5.6	8.6	9.9	7.6	2.95422	1861	0.576695	5709
HNRNPF	100.8	98.5	91.5	119.6	120	104.5	2.95382	1862	0.242801	10429
LOC221710	2.8	3.3	2.9	4.7	5	4	2.95299	1863	0.606179	5292.5
DOCK7	6.5	5.9	7.4	8.6	8.6	8.3	2.9484	1865	0.364997	8269
MTR	3.1	3.3	3.6	4.4	4.9	4.4	2.94836	1867	0.454176	6950
RFC5	7.3	10.4	8.3	17	17.8	11.7	2.94794	1868	0.838719	3837
CHIC1	0.8	1	0.8	1.9	1.9	1.6	2.94067	1871	1.05445	2745
PRPS1	22.2	32.3	21	50.8	53.6	34.4	2.9405	1873	0.878459	3662
ITGB1	109.9	141.9	115.7	262.2	271	160.4	2.93562	1876	0.91636	3547
GPATCH4	8.2	6.6	6.2	14.4	12.5	9.5	2.93517	1877	0.793549	4103.5
SLC44A1	21.7	24.2	24.4	37	39.1	27.7	2.93385	1878	0.56221	5825
GPR125	9.4	11.9	10.1	17	17.2	12.9	2.93356	1880	0.584963	5580
CCDC21	4.5	5.6	5.5	6.8	7.2	6.7	2.93016	1881	0.408085	7659.5
RBM12	11.7	12.1	10.6	14.3	15	13.1	2.92858	1883	0.301656	9333
TAF11	11.6	13.1	11.2	16.5	18.4	14.3	2.92542	1887	0.454674	6946
CENPL	3.1	3.4	4	4.7	5.3	5	2.92153	1889	0.514573	6252.5
ZNF431	2	2.1	2.9	3.7	4.9	4.1	2.92045	1890	0.859402	3738
EXT2	39.6	50.1	40.1	69.1	66.6	51.8	2.91961	1893	0.5306	6091
KIFAP3	5.2	4.8	5.8	6.5	6.9	7	2.91787	1894	0.368645	8210.5
ZNF880	6.4	7.2	5.8	9.2	10.2	8.1	2.91344	1896	0.503375	6376
NME1	37.5	20.4	33.1	43.2	47.5	50.5	2.9131	1897	0.633802	5092
PRPF4	11.9	15.2	12.6	18.7	20.1	16.1	2.9114	1899	0.467667	6773
USP9X	7.4	8.1	7.4	8.9	8.8	9.1	2.91058	1900	0.226885	10722
ARL13B	3	4.1	3	6.9	8.4	5.2	2.90918	1902	1.02127	2798
PDHA1	15.4	17.5	14.6	24	27.1	19.3	2.90915	1903	0.567648	5765
ADI1	31.1	24.4	28.7	35.3	33.2	36	2.90413	1906	0.311611	9173
B3GNT1	11.3	9.1	11.7	13.8	13.6	13.5	2.90346	1907	0.349528	8505
FBXO21	8	8.8	8	9.7	10.1	9.5	2.90178	1909	0.240561	10473
DUSP12	9.3	4.7	8.1	13.1	11.5	11.9	2.89807	1910	0.72385	4491
USP4	5.7	6	5.9	7.7	6.8	7.2	2.89501	1913	0.30212	9321.5
PPP2R5E	14.4	14.3	16.3	17.3	18.3	17.4	2.89418	1914	0.236067	10542.5
HNRNPM	98.8	96.5	89	121.2	117.3	102.7	2.89229	1918	0.263204	10010
CD177	2.2	1.9	2.2	4	3	3.8	2.89208	1919	0.777608	4184
SEPT6	5.7	4.2	4.7	6.9	6.5	6.9	2.88807	1920	0.475511	6701
MICALCL	0.7	1.1	1	2.1	1.9	1.8	2.88789	1921	1.05063	2748.5
PIK3CA	9.3	9.9	10.7	12.5	12.8	11.4	2.88732	1922	0.295635	9441.5
ARIH1	12	11.2	11.8	13	14.1	13.2	2.88577	1925	0.203425	11235
UBA2	34.2	38.1	36.2	51.8	54.6	41	2.8856	1926	0.442041	7110
CD82	2.1	3.5	1.5	10.2	5.5	6.5	2.88509	1927	1.64467	1674
ESAM	5.5	2.1	6	8.5	8.8	11.6	2.88039	1928	1.08746	2669
DEPDC1B	3.5	4.2	3.9	7.5	7.6	5.2	2.88022	1929	0.807355	4041
TXK	0.3	0.3	0.5	1.7	2	1.2	2.87962	1930	2.15528	1371
EIF2B5	17.1	13.8	14.9	21.2	19.6	18.1	2.87823	1932	0.36292	8298
CSDE1	228.8	262.2	222.9	330	336.6	267.2	2.87768	1933	0.387392	7934
B3GALNT1	1.1	1.5	1.8	3.2	3.5	2.5	2.87659	1935	1.06413	2727
C14orf135	7.3	6.7	7.8	8.7	9.5	8.8	2.87585	1936	0.308631	9217
MYH15	1.1	1.6	2	5.2	5.7	3	2.87564	1938	1.56435	1962
DLEU1	8.2	10.6	10	15.4	17.1	12.1	2.87392	1939	0.630975	5111
ARFRP1	6	5.6	6.9	8.7	7.8	9.9	2.8724	1941	0.513013	6285
KIAA1274	3.1	1.6	2.6	4.7	4	4.5	2.87177	1943	0.85457	3754
GJC1	2.7	2.5	3.2	3.8	4.4	4.3	2.87061	1944	0.573467	5728
TOR1A	10.8	11.1	10.9	14.1	13	12.2	2.86985	1945	0.260833	10121
CASP6	4.3	4.3	3.4	6.4	7	5.3	2.86917	1946	0.640004	5035
GLUL	37.9	35.3	39.2	42.2	41.2	45.4	2.86862	1947	0.196491	11372
CNPY3	11.5	9.6	11.6	15.2	14.6	19.8	2.86849	1948	0.601049	5337
BUB1B	5.7	6.7	5.7	11.4	11.6	7.8	2.86794	1949	0.766941	4223
EPB49	2.1	0.4	2.4	6.3	5.5	11.3	2.86728	1950	2.23704	1347.5
SMARCE1	35	33	32.5	40.1	40.6	35.9	2.86704	1951	0.214372	10998
PMPCA	21.6	18.8	19.4	25	22.5	26.6	2.86677	1952	0.309328	9209.5
OXR1	3.7	5	4.4	7.1	8.8	6.2	2.86522	1954	0.75448	4281
BRI3BP	8.3	4.4	5.7	10.5	9.6	12.8	2.86349	1958	0.838382	3839
HARS	22.5	22.4	20.8	27.9	27.1	23.9	2.8616	1960	0.264132	9997
RND3	9.1	11.1	9.4	14.9	15.6	11.9	2.8604	1961	0.518467	6212.5
FOS	37.7	34.6	27.9	78.8	53.5	50.5	2.86006	1962	0.867384	3704
ZNF302	3.3	2.3	3.3	5.9	5	4.4	2.85993	1963	0.781654	4155
DPH3B	2.4	1.8	2.4	3.3	3.5	3.3	2.85933	1964	0.613817	5232.5
ANKRD17	11.2	11.8	11.1	13.1	13.7	12.5	2.85647	1966	0.204758	11209
TIPIN	1.9	3.2	2.1	4.6	4.1	4	2.85599	1967	0.81876	3936.5
WDR6	24	27.6	23.3	29	29.2	30.4	2.85562	1968	0.242341	10433
MGC57346	6.1	4.9	5.9	7.8	7.2	7.2	2.85481	1969	0.393536	7852
AK2	66.6	75.8	61.5	93.9	90.7	77.3	2.85063	1972	0.361154	8350
ATXN10	43.1	36.9	41.5	48.4	48.4	45	2.85051	1973	0.222901	10785
PAPPA	0.3	0.2	0.4	1.7	1.9	1.1	2.85023	1974	2.38466	1283
DCTD	20.4	23.6	20.9	26.9	29.7	24.8	2.8499	1975	0.32681	8833
CFL2	2.9	2.7	3.8	5.3	5.1	4.4	2.84893	1976	0.654865	4938
DCUN1D3	3.9	5	4.3	5.8	7.4	6.5	2.84743	1977	0.577658	5702.5
NDUFB4	45	65.7	49.5	106.1	103.3	68.6	2.84595	1978	0.795211	4097
NFATC2IP	9.1	8.7	10.4	11.2	11.6	12.4	2.8458	1979	0.31988	9038
NGRN	29.5	30.1	31.3	33.7	35.6	32.4	2.84255	1981	0.161967	12126
GDI2	61.1	67.7	59	85.6	88	69.7	2.84218	1982	0.373539	8144
POP1	5.2	6.3	5.3	8.3	9	7	2.83984	1986	0.532495	6072
EMB	2.3	2.1	1.7	5.5	5.7	3.3	2.83972	1987	1.24917	2348
NOLC1	20.6	22.9	20.4	30	32.3	24.4	2.83958	1988	0.440216	7137
C17orf75	5.4	4.3	5	9	10.2	6.6	2.83906	1989	0.811555	3965
NNMT	0.3	0.7	0.4	2.5	1.4	2.1	2.83746	1991	2.09954	1387.5
MEF2A	4	3.1	4.8	5.7	6.1	6.1	2.83281	1994	0.588998	5405
IL1RL1	8.5	9.8	19.8	41.5	38.1	21.3	2.83271	1995	1.40506	2108
LAMP3	0.7	0.7	1.1	3.1	2.8	1.8	2.83132	1996	1.62293	1689
MAP4K4	33.6	39.2	43.1	68.4	65.6	46.5	2.82963	1997	0.639118	5042
PRSS23	105.1	84	102.6	125.4	122.1	157.8	2.82813	1998	0.474505	6712
ZFYVE9	4.6	4.3	4.4	6.4	5.6	5.5	2.82631	1999	0.395929	7818.5
PIN1	23.4	23.5	24.4	27.9	33.1	27.5	2.82609	2000	0.311775	9169
NPHP3	1.4	1.6	1.7	2.6	2.3	2.6	2.8237	2004	0.67423	4827.5
MYO19	10.3	9.9	11.6	12.2	13.4	13.3	2.8229	2005	0.290743	9542
PIGY	17.8	17.7	18.5	32	29.2	21.4	2.8217	2006	0.613182	5236
ZNF572	0.4	0.2	0.2	1.1	1	1	2.82134	2007	1.9542	1508
FERMT1	19.5	16.7	26.7	32.6	35.6	27.9	2.81994	2008	0.611476	5252
LBR	26.3	28.9	27.6	45.2	44.6	31.9	2.81978	2009	0.555626	5888
ANKRD28	10.6	10.9	10.7	12	13.6	12.4	2.81841	2010	0.238939	10500
SERBP1	41.3	50.9	41.6	64.1	67.4	51.9	2.81783	2011	0.454916	6944
WDR44	8.5	10.4	9.3	13.1	12.5	11.1	2.81593	2013	0.380085	8041
THOC2	15.2	15.7	14.6	21	20.2	16.9	2.8157	2014	0.352672	8455
PRPF38A	14.8	17.7	15.2	22.8	21.7	18.4	2.81377	2018	0.399071	7776
MESDC2	13.1	13.8	12.5	15.1	15	14.5	2.81296	2019	0.178848	11756
KIAA1432	3.3	3.2	3	4	4.9	4.9	2.81102	2021	0.538669	6019.5
ARHGEF7	11.5	12	11.1	13.7	14.8	12.9	2.81088	2022	0.258859	10153
MARCH7	9	9.1	10	13.3	15.8	11.5	2.80794	2023	0.53091	6090
NDUFA8	28.7	26.7	28	33.8	31.5	30.1	2.80768	2024	0.193942	11414
SF3B3	19	16.9	18.3	20.2	20.9	22.5	2.8073	2025	0.230734	10651
DTD1	26	21.6	25.6	28.3	31.2	29.2	2.8038	2027	0.27709	9798
NOL11	16.2	18.4	15.8	25.4	26.8	19.6	2.80313	2028	0.51056	6315
CTCF	13.8	11.7	12.2	14.8	14.8	15.2	2.80272	2029	0.248934	10307
DGCR6L	6.7	4.9	6.2	8.6	8.5	7.6	2.8021	2030	0.472634	6728
STAT3	22	25	23	29.8	29.2	25.7	2.79946	2032	0.275007	9834
MAGEE1	0.2	0.1	0.2	0.9	1.3	1	2.79569	2035.5	2.67807	1230
SPC25	5.3	8.6	7	16.5	15.3	9.8	2.79437	2037	0.993081	3364
GPR126	4.5	6.2	5.4	9.6	9.9	7	2.79412	2038	0.718932	4520
ZNF415	1.6	0.9	1.4	2.5	3.1	4	2.7931	2039	1.29956	2289.5
MTF2	6.6	7.5	6.3	11.5	11.9	8.4	2.79303	2040	0.640458	5029
DHRS7B	8.5	7.4	8.6	9.5	10.3	10.2	2.79186	2041	0.292181	9519.5
ZNF343	2.4	2.1	2.3	3.3	3.4	3	2.79162	2042	0.51245	6292
NPM3	15.2	11.6	14.7	16.9	18.4	18	2.79122	2043	0.361024	8353
ADAMTS9	2	4.2	2.5	9.4	11.1	5.3	2.79013	2045	1.56828	1959
DYNC1I2	71.3	77.9	71.1	107.5	110	81.9	2.79012	2046	0.442605	7101
TM4SF1	86.2	108.1	87.5	116.6	156.7	126.9	2.78777	2047	0.50605	6357
ZC3H12C	3.2	4.8	4.6	9.4	10.4	6.1	2.78749	2048	1.03953	2772
CHD1L	10.5	12.2	11.1	20.8	21.6	13.9	2.7864	2051	0.736112	4455
C14orf145	2.1	2.1	2.6	4.1	4.3	3.2	2.78587	2052	0.770518	4204.5
VAPB	14.2	15.1	17.1	20.4	23.2	18.3	2.78499	2054	0.415815	7396
C9orf30	12.9	13.6	14	16.3	19.3	15.9	2.78364	2057	0.346651	8554
CENPN	9.4	11.5	10.8	14.7	15.4	12.4	2.7828	2059	0.42298	7312
PARP9	1.7	1.9	1.6	4.2	3.7	2.7	2.78253	2060	1.02748	2787
SEMA4F	3.8	4.5	4.3	6.5	7	5.3	2.78192	2062	0.577309	5706
RCBTB2	0.4	0.4	0.4	1.2	1	1.2	2.77915	2065	1.5025	2010
NFIX	0.2	0.1	0.2	0.9	1	0.8	2.77915	2064	2.43296	1275
INA	11.3	9.8	12.8	14.2	14	15	2.77894	2066	0.349746	8500
MED17	8.8	9.6	9.2	10.3	10.6	10.4	2.77522	2068	0.181494	11697
VTI1B	35.1	26.6	29.3	51.6	47.3	36.5	2.77084	2071	0.573289	5730
CCT3	130.8	133.8	129.5	161	162.8	138.3	2.76992	2073	0.229643	10661
RBP1	1.8	1.6	3.7	5.2	4.6	4.7	2.76648	2076	1.03016	2785
PNPT1	6.4	6.4	6.2	9.9	10.9	7.7	2.76634	2077	0.584963	5667
FRMD4A	1.8	1.2	1.8	3	2.7	3.7	2.76444	2079	0.969626	3405
TEAD2	4.1	3.9	5.2	6.3	6	7.4	2.76327	2080	0.577658	5702.5
ASF1B	20.8	15.1	21.6	25.3	29	36.1	2.76286	2081	0.652761	4943
DPY19L1	6	6	6.2	10.1	9.7	7.3	2.76209	2082	0.574354	5724
GAL	2.5	1.5	3.3	5.3	7.8	11.6	2.76021	2084	1.75854	1595
KCNK1	19.7	25.7	22.3	28	28.6	27.4	2.76003	2085	0.311233	9179
LRRCC1	1.6	1.7	1.6	3.7	3.8	2.5	2.75886	2086	1.02915	2786
WDFY1	13	13.8	12.7	17	16.6	14.5	2.75864	2087	0.284184	9679
NPAT	4.8	4.4	5.5	6.8	6.1	6.6	2.7578	2088	0.407658	7667
ADPGK	12.5	14	13.5	17	17.3	14.8	2.75686	2089	0.295723	9439
ISY1	14.8	18.7	15.5	20.6	22.3	19.6	2.75525	2091	0.351074	8482
TAF9	22.3	27.3	22.6	35.9	30.4	29.2	2.75479	2092	0.403502	7720
TAF1D	33.1	37.4	40.6	48.5	48.1	41.7	2.7546	2093	0.315942	9101
TARS2	10.8	8.7	9.1	13.4	11.3	13.2	2.75369	2095	0.406183	7686
TMEM163	0.3	0.6	0.6	3.4	2.5	1.6	2.75348	2096	2.32193	1317.5
BTBD1	14.8	16.8	14.8	21.5	22	17.5	2.75026	2100	0.394684	7833
COMMD4	32	29.7	32.2	40	36.2	47.5	2.74969	2101	0.397648	7793
CDS2	10.1	9.1	13.6	14.8	15.3	15.8	2.74351	2104	0.484798	6606
C1orf91	4.5	3.4	4.3	5.4	7.6	6.8	2.74264	2105	0.698619	4653
TOP2A	33.5	44.8	35.5	64.2	65.8	45.7	2.74133	2107	0.626614	5148
KIAA1199	16.4	17.8	23.3	25.8	27.7	24.5	2.73454	2112	0.439912	7141.5
NAE1	18.9	21.5	18.6	25.6	28.1	22.4	2.73204	2114	0.367181	8238
HTR7	0.3	0.3	0.6	1.2	1.4	1.2	2.73062	2115	1.66297	1660.5
UCHL5	13.2	17.2	14.1	23.1	26.1	18.2	2.72725	2119	0.598943	5351
SH3BP4	54.5	44.8	51.9	59.6	58	65.7	2.72517	2120	0.277749	9785
CXorf57	0.6	0.4	0.5	1.3	1.7	1.3	2.72507	2121	1.51937	1993
HAUS1	10.4	8.7	12.4	14.1	14.7	13.5	2.72483	2122	0.425306	7286
LANCL2	11.8	8.5	10.2	13.8	12.7	14.3	2.72327	2123	0.41976	7345
TMEM14C	21.7	26.3	21.5	35.6	30.6	27.7	2.72321	2124	0.434112	7192
ARL16	7.8	7.2	7.8	8.7	9.3	10.1	2.72064	2125	0.301536	9337.5
COPS3	28.2	35.8	29.4	42.1	46.4	36.6	2.71911	2126	0.421587	7327
EIF2C2	8.2	7.5	10.3	11.1	11.9	13.4	2.71839	2127	0.485427	6556.5
ZNF488	5.5	5.7	4	9	6.7	8.1	2.71761	2128	0.64689	4989.5
TBL1X	6.3	4	7.2	9.4	8.6	9.1	2.71616	2130	0.630938	5112
SETDB1	7.4	8.3	6.9	11.9	11.1	9	2.71508	2132	0.501749	6400
C11orf46	5.1	4.6	5	8.2	7.1	6.1	2.715	2133	0.541795	5987
GANAB	206.8	197.4	202.7	214.6	208.5	219.5	2.71461	2134	0.0824622	13885
METTL11A	12.5	10.6	13	14.7	14.2	15.2	2.71226	2136	0.28878	9603
PKN2	20	23.9	20.5	30.9	30.1	24.4	2.71072	2137	0.407175	7673
PTBP2	1.5	1.8	1.8	3.3	4.1	2.7	2.71061	2138	0.985786	3377
BUB3	31	43.8	34.4	61.5	57.3	44.3	2.70746	2140	0.578784	5696
MBNL1	16.1	18.3	22.5	25	28	23.8	2.70519	2142	0.432678	7213
SLK	16.7	17	17	24.8	24.2	18.8	2.70437	2143	0.4193	7350
SNRPD1	14.5	15.6	14	25.3	28	17.7	2.70351	2144	0.68704	4716
EED	15.4	17.9	15	22.5	24.7	18.7	2.70274	2145	0.448255	7017
MIS12	5.8	6.6	6.7	8.2	9.9	8	2.70103	2146	0.450477	6994
KIFC1	17.9	15.8	18.8	21.1	21.3	25.6	2.70062	2147	0.373217	8149.5
CD83	1.6	2.1	1.8	4.5	4.3	2.8	2.70038	2148	1.07662	2705
ZFP106	4.6	4.9	5.4	6.3	6.7	6	2.6992	2150	0.350687	8488
TIPARP	9.8	11.2	10.6	15.2	14.6	12	2.69907	2151	0.403578	7718.5
RABGAP1	14.2	15.5	14.4	16.9	16	16.8	2.69899	2152	0.172467	11880
SDCCAG8	5.2	4.6	5.5	6.5	7.8	6.6	2.69899	2153	0.449971	7000
VCX3B	4.9	13.2	8.6	42.1	34.5	16.4	2.69879	2154	1.80039	1581
ARHGEF10	2.6	2	2.7	3.6	4.5	3.7	2.69681	2155	0.692818	4679
UACA	5.3	5.7	7	9.7	10	7.5	2.69561	2157	0.59561	5370
GCKR	0	0.1	0.3	1	1.3	0.9	2.69536	2158	3	1184
NIPBL	11.6	10.6	12.6	13.5	13.7	14.6	2.69325	2159	0.264416	9987
GSTO1	41.7	43	48.6	55.8	50.5	50.7	2.69277	2160	0.236088	10540
TTC28	0.1	0	0.1	1	0.7	1.1	2.69214	2161	3.80735	1124.5
MBTPS2	8.1	8.8	8.2	11.3	11.8	9.5	2.69101	2162	0.377185	8103
LYPD1	0.4	0.1	0.5	2	1.2	2.4	2.69062	2163	2.48543	1264
C13orf27	4.6	4.5	5.8	10.8	10.2	6.6	2.69024	2164	0.889356	3632
RBMS1	7.3	8.9	8.2	11.2	12	9.6	2.68937	2167	0.426815	7267.5
LIN9	1.8	2.6	2.3	4.3	4.9	3.3	2.6891	2168	0.899695	3597
ZNF229	6.4	8.8	6.8	11.8	11.9	9.2	2.68853	2169	0.580584	5687
RFX5	8.6	10.4	9.5	12.6	11	12.2	2.68848	2170	0.328998	8800
CHD1	6.6	7.3	7.3	9.3	9.7	8.1	2.68826	2171	0.354229	8434
MLF1IP	5.2	5.8	5.8	7.6	10.1	7.6	2.68766	2172	0.590676	5395
PLAGL1	0.1	0.1	0.1	0.7	0.9	1	2.68634	2174	3.11548	1171
POLR3C	9.1	5.7	8.7	11.2	11.2	13.8	2.68542	2175	0.623329	5169
ZNF180	3.1	3.1	3.5	4.8	5.5	4.2	2.68541	2176	0.579996	5689
CD22	10.3	4.4	12.7	20.9	16.1	29.7	2.68382	2178	1.28351	2307
ADAM22	0.8	0.6	0.3	2.2	1.9	1.4	2.68318	2180	1.6939	1642
SNX12	20.4	25.1	22	39.7	48.3	28.5	2.68065	2185	0.787371	4131
RNASET2	6.6	6.8	6.2	7.8	7.7	7.4	2.67874	2186	0.224494	10763
ORC4L	5.7	7.2	5.7	9.6	10.3	7.7	2.67627	2188	0.569366	5755.5
GTF3C6	14.8	15	14.3	17.3	20	16.7	2.67592	2189	0.292181	9522.5
NEU3	1.2	0.8	1	2.7	2.4	1.8	2.67557	2190	1.20163	2458.5
GLT25D1	63.9	50.8	64.9	75.1	71	85.7	2.67398	2191	0.368093	8216
YTHDC2	2.5	3.1	2.9	4.4	5	3.8	2.6738	2193	0.635003	5081.5
AMOTL1	46.4	39.2	48.5	51.8	54.3	52.9	2.6734	2194	0.245718	10361
ZNF75A	3.6	2.1	3.6	4.9	4.9	5.9	2.67292	2195	0.755462	4275
NOP56	38.1	37.4	37.4	43.1	47.4	40.4	2.66814	2197	0.21342	11025
KLF6	14.5	17	15.2	17.8	19	18.1	2.66793	2198	0.233384	10601.5
EXOSC5	10.6	12	10.8	14.9	12.5	15.1	2.66079	2200	0.347615	8542
WDR47	2.2	2.6	2.8	3.5	3.5	3.6	2.65457	2206	0.479993	6649.5
WDHD1	3.4	4.5	4.2	7.8	8.1	5.3	2.65258	2210	0.809057	3970
SDR42E1	2.6	0.9	1.5	4.6	3.1	4.2	2.65223	2211	1.25096	2345
NGFRAP1	24.2	16.6	22.9	28.2	31.2	40.3	2.6511	2212	0.6463	4997
GFPT2	4.1	8	6.7	13.4	14.6	8.9	2.65	2214	0.972888	3397
NT5C3	10.6	13.9	11.3	19.6	21.2	14.5	2.64975	2215	0.62732	5143
ENO2	5.2	3.3	6.8	9.5	9.1	14.7	2.64876	2216	1.12199	2609.5
TMEM14A	15.9	24.5	16.3	42.8	41.8	24.9	2.64853	2218	0.94951	3455
ELF3	22.6	12.7	29.2	36.9	32.8	46.9	2.64611	2221	0.854197	3757
HLA-A	63.7	57.4	60.9	70.2	64.5	72.2	2.64587	2222	0.184995	11627
NSFL1C	27.2	19.9	28	32.5	32.3	32.3	2.64255	2226	0.370658	8186
ACTL6A	28.5	30.4	24.9	55	54.7	33.5	2.64182	2227	0.773009	4196
B3GALNT2	6.4	7	6.8	10.1	11.5	8.1	2.64016	2229	0.556108	5885
C4orf21	1.3	1.2	1.6	2.2	2.5	2.2	2.63989	2230	0.750972	4295
MYBL1	0.5	0.4	0.5	1.2	1.7	1.3	2.63989	2231	1.58496	1899.5
POLE2	1.5	1.9	1.4	3.3	4.1	2.6	2.63958	2233	1.05889	2737.5
LUC7L3	26.2	24.2	24.2	28.2	27.8	32	2.63928	2234	0.238328	10511
PPA2	12.5	12.5	12.6	14.8	15.8	13.6	2.63778	2236	0.233314	10604
KPNA5	2.2	2.4	2.6	4.3	4.3	3.2	2.63631	2237	0.712718	4552
DZIP1L	0.3	0.5	0.6	1.2	1.3	1.2	2.63022	2241	1.4021	2110
RBM4	36	33.6	32.4	37.5	36.8	38.8	2.62992	2242	0.14903	12383
CLK4	1.9	1.6	1.7	3.2	2.5	2.8	2.62962	2245.5	0.708951	4576
RMI1	2.5	3.7	3	5.7	5.9	4.2	2.62954	2247	0.780219	4162
PRPF40A	13.4	14.9	13.9	16.5	17.1	15.4	2.62893	2248	0.215539	10966
KIF18A	5.3	5.3	5.9	8.1	8.9	6.6	2.62855	2249	0.516321	6229
C14orf142	3.6	3.5	3.8	4.8	4.4	5.2	2.62521	2251	0.401741	7735
SGMS2	1.9	2.1	2.5	4.7	5.7	3.3	2.62231	2254	1.07566	2708
ZNF134	5.3	6.1	5.1	8.5	7.2	6.9	2.62192	2255	0.453857	6952
C10orf84	5.4	6.2	5.2	8.5	7.6	6.8	2.62192	2256	0.446886	7049
H2AFY	73.4	63.4	70.4	77.9	77.5	86.9	2.62166	2257	0.22577	10742
SLC25A19	2.7	2.1	2.8	3.8	3.6	4.5	2.62128	2259	0.64689	4989.5
BCLAF1	24.6	27.2	22.6	31.2	33.7	27.9	2.62033	2261	0.318822	9055
GOLGB1	13.9	12.8	15.5	16.2	17	17.1	2.6183	2262	0.253315	10239
TMEM62	4.2	3.7	4.1	5.1	6.3	5.3	2.61727	2264	0.476814	6692
FAM20C	10.3	3.4	11.3	18	14.7	25.4	2.6151	2268	1.21661	2444
CDC25C	6.4	6.7	7.1	7.8	7.9	7.7	2.61424	2269	0.212153	11054.5
C1orf133	0.9	0.5	0.7	1.7	1.5	2.1	2.61424	2271	1.3356	2179
RAPGEF5	0.7	0.6	0.6	1.8	2	1.3	2.61424	2270	1.4245	2069
ZNF292	2.7	3.2	2.9	4	3.8	3.8	2.61391	2272	0.398549	7782.5
MEIS3P1	7.3	9.2	8	15.3	16.8	10.2	2.61345	2274	0.787876	4128
SUGT1	10.7	12.6	10.9	18.2	18	13.2	2.6128	2275	0.530515	6111
RCCD1	5.8	5.1	5.7	6.6	6.6	7.1	2.61257	2276	0.290296	9546
COL6A2	60.5	52.8	59.1	80.1	70.1	103.5	2.6124	2277	0.557364	5869
MLEC	54.2	58.4	47.9	74	74.3	59.3	2.61114	2280	0.371233	8172
ITGB3	0	0	0.2	1.8	2.6	1	2.61096	2281	4.75489	1104
MRPS7	23	24.6	24	27.1	26.4	30.7	2.61086	2282	0.233861	10594
NSMAF	5.1	5.6	4.9	7	7.3	6.1	2.60783	2284	0.387023	7942.5
MAP2K1	14.4	21.8	18.6	27.8	29.3	22.5	2.60667	2286	0.538593	6021
HUS1	7.8	6.8	8.1	9.2	9.6	8.9	2.60653	2287	0.287194	9627
SAFB	19.2	16.7	17.3	20.7	19.8	20.5	2.60367	2290	0.197383	11352
MED4	9.3	9.9	7.9	13	14.6	10.8	2.60132	2292	0.502813	6380
CHMP4C	19.2	22	23.2	27.4	27	24	2.59864	2295	0.283793	9686.5
CTTNBP2NL	9.6	10.5	10.2	11.3	11.2	11.6	2.59671	2297	0.170454	11919
TDP1	3.4	3	3.3	4.1	5	4.4	2.59671	2298	0.476903	6690
TMCC3	3.6	2.8	3.9	5.4	5.6	4.5	2.59245	2301	0.589624	5401
REXO4	11.5	11.4	11.9	16.5	15.2	12.9	2.59107	2302	0.357956	8375
CORO1C	30.2	36.5	31.6	41.2	44.7	36.9	2.59029	2303	0.321047	9022
TUBB2C	171.8	143.8	149.2	173.8	180.5	181	2.58755	2308	0.203738	11228
ARMCX5	2.7	3.3	2.9	4.7	4	4	2.58661	2310	0.512951	6286
FAM13A	3.7	4.4	4.5	5.3	5.4	5.4	2.58649	2311	0.353637	8441
REEP3	21.5	27.3	21.9	29.3	31.7	28	2.58613	2312	0.332095	8769
SULF2	356	268.2	314	404	366.4	463	2.58578	2313	0.394673	7834
COQ3	7.7	5.3	5.9	11.4	10.3	8.1	2.58422	2314	0.656926	4931
HSF2	5	5.7	6.3	7.1	8.4	7.3	2.58133	2316	0.423499	7308
PTGFRN	30.4	26.6	28.5	34	35.8	31	2.58126	2317	0.237499	10523
BMI1	7.4	7.6	7.9	11.5	11.3	8.7	2.581	2318	0.460004	6858
NBPF1	2.2	2.6	2.7	4.4	4.2	3.3	2.5804	2319	0.665999	4881
SFRS3	53.6	61.4	49.2	71.4	77.3	61.7	2.57656	2320	0.357681	8378
CD3EAP	1.8	1.8	1.7	2.4	2.4	2.6	2.57601	2321	0.481533	6635.5
KCTD20	10.6	10.8	10.5	13.6	14	11.6	2.57552	2322	0.297297	9411
DEPDC6	1.4	0.8	2	2.5	3.3	3.3	2.57475	2323	1.11548	2624.5
LITAF	44.2	45.2	41	49.8	46.2	51.6	2.57322	2325	0.178749	11761
GOLGA7	11.3	13.6	11.4	20.2	19.3	14.1	2.57307	2326	0.562263	5823
GLUD1	20.9	32.6	26.6	48.2	51.4	33	2.57277	2327	0.727207	4476
MRPL15	15.8	13.9	16.4	20.9	18.2	17.9	2.57165	2328	0.306195	9247
PARP14	2.4	2.6	3.1	3.6	3.9	3.9	2.56924	2331	0.49304	6480.5
AGTPBP1	1.5	0.8	1.5	2.2	2.6	2.9	2.56753	2334	1.01886	2805
FAM108B1	3.5	3.1	3.7	5.3	5.7	4.3	2.56664	2335	0.570887	5746
TRNP1	3	1.8	4.1	5.4	4.8	5.8	2.56645	2336	0.846195	3817
IFI6	1.4	1.3	1	2.1	3.9	3.7	2.56626	2337	1.39046	2125
KTELC1	1	0.8	0.8	2	2	1.5	2.56609	2339	1.08092	2685
ANAPC5	30	21.2	26.5	33.7	31.9	33.9	2.56495	2340	0.356782	8388
C16orf88	11.7	15.2	11	22.1	22	15.3	2.56365	2341	0.648265	4983
MSH3	5.3	5.2	5.3	6.9	7.2	6	2.56275	2342	0.347271	8544
MUL1	12.1	11.3	12.3	13.7	13.1	14.7	2.56079	2345	0.217187	10937
TP53BP2	10	12.3	10.6	14.2	15.2	12.7	2.55915	2347	0.355733	8406
GPATCH1	3.7	3.2	3.6	5.2	4.6	4.4	2.55877	2350	0.435502	7179
MRPL1	6.1	7	5	13.5	13.2	7.8	2.5576	2352	0.930607	3512
PAK2	18.2	20.3	20.4	23.6	26.9	22.1	2.55685	2353	0.301702	9331
PLXNA1	12.1	6.8	14.5	17.1	17.5	22.9	2.5567	2354	0.783714	4146
CDC27	14.1	18.4	16.4	24.4	26.3	19	2.55649	2355	0.511324	6306
WHSC1L1	7	7.7	7.3	8.8	9.5	8.3	2.55568	2357	0.273923	9851
RBMX	53.2	63.7	55.6	77.1	76	63.1	2.55513	2358	0.32577	8845
AARSD1	6.5	5.5	6.5	8.5	8.5	7.2	2.55407	2360	0.387482	7932
TAP2	11.4	15	14.9	18	18.4	16.5	2.55292	2362	0.357126	8384
SP3	15.5	18.3	16.5	25.3	26.7	19	2.55274	2363	0.497261	6453
C17orf79	15.5	10	14.2	18.2	17.4	18.6	2.55201	2366	0.449154	7007
RBM26	10.1	12.1	10.4	13.3	13.3	12.6	2.55161	2367	0.265982	9968
C11orf82	3	3.8	3.8	5.6	7.2	4.9	2.54957	2371	0.739685	4332
SMARCA5	19.9	21.7	18.2	25.1	26.1	22.1	2.5461	2373	0.293668	9486
UTRN	7.8	9.1	8.5	10.5	10.9	9.6	2.54077	2377	0.28744	9618
MPP6	5.5	7.4	6.5	16.4	15.8	8.5	2.54019	2378	1.06897	2719
FYTTD1	11.7	12.1	10.6	20.7	18.1	13.5	2.53959	2379	0.604402	5313
APLP2	322.7	380.9	318.7	489.7	473	374.6	2.5394	2380	0.387505	7931
LOC654433	7.9	7.9	7.2	9	8.6	8.9	2.53805	2381	0.204358	11216
STK4	8.4	9	9.7	10.2	11.1	10.8	2.53805	2383	0.24428	10399
LOC645431	1	0.9	1.2	2.4	2.4	1.7	2.53743	2385	1.06817	2720
STRA6	23.3	11.5	19.7	32.5	26.3	43.2	2.53608	2387	0.904241	3583
C1orf96	1.8	1.8	1.9	2.7	2.7	2.4	2.5335	2393	0.504043	6369.5
GPRASP2	1	0.8	0.7	1.6	1.7	1.5	2.5335	2391.5	0.941106	3480
N6AMT2	2.8	3.8	2.4	5.6	6.2	4.2	2.53241	2394	0.830075	3881.5
FBXL3	5.2	7.6	6	12.9	12.8	8	2.53227	2395	0.842016	3828
GPATCH8	11.1	10.6	11.4	12.2	12.3	13.3	2.53162	2397	0.191555	11516
ALDH1L1	5.1	3.4	4.8	6.8	5.9	7.7	2.53101	2400	0.617143	5206
RAD50	12	13.5	12.6	17.3	17.4	14	2.53054	2402	0.354131	8437
ARPP19	14.4	15.3	16.1	19.7	19.9	16.6	2.5251	2408	0.295223	9462
PHF19	7.9	4.1	9.6	12.8	11.3	17.2	2.52476	2410	0.93511	3496
GEN1	2	1.8	2.3	3	3	2.8	2.52056	2415.5	0.528694	6125
PGBD1	0.6	0.1	0.4	1.2	1.2	1.4	2.52056	2415.5	1.7885	1582
SH2D4A	17.7	14.6	17.2	20.3	20.3	18.7	2.5202	2417	0.260604	10123
GNL1	7.4	6.7	7.7	8.5	8.5	9.3	2.51758	2419	0.270735	9900
PDE4A	1.1	0.4	1	2	2	3	2.51758	2420	1.48543	2019.5
KIAA1804	3.2	3.1	3.2	4.5	5	3.9	2.51487	2423.5	0.496234	6460
HHEX	1.1	1.3	1.7	2.4	3.2	2.4	2.51487	2423.5	0.964376	3418
DSCC1	2.2	4.3	2.3	9	10.2	4.7	2.51476	2426	1.44144	2054
GLIPR2	1	0.8	0.9	1.5	1.7	1.6	2.51029	2430	0.830075	3872.5
HNRNPA1L2	1.6	1.9	1.6	4.6	3.5	2.7	2.51003	2432	1.08246	2680
RFT1	4.3	4.8	4.6	5.7	5.9	5.3	2.50553	2436	0.302847	9309
FAM129A	2.4	1.2	3.7	4.5	4.9	4.9	2.50548	2437	0.970047	3403
NUCKS1	53	63.2	51.6	88.7	89.4	62.7	2.50521	2438	0.521093	6191
MLH1	9.2	10.3	9.6	11.6	12.7	10.9	2.5046	2439	0.274556	9846
SECISBP2L	4.4	4.7	4.9	5.5	5.6	5.5	2.50284	2440	0.245756	10360
NUDT21	26	32.3	25.4	40.8	44.6	32.1	2.50088	2441	0.489361	6513
BIRC5	5.4	6.1	6.2	8.4	8.4	6.8	2.49916	2442	0.415037	7549.5
SAR1A	27.7	34.8	27.1	42	40.9	34.2	2.4982	2443	0.38617	7963
DUT	11.9	17.2	13.2	29.1	30.2	17.4	2.49688	2444	0.858569	3742
RTKN2	1.5	1.4	1.3	2.4	2.5	2	2.49652	2446	0.716207	4532.5
RPRD1B	8.2	9.2	9.1	10.3	11.1	10	2.49651	2447	0.244772	10385
DNA2	2	2.6	2.1	4.8	5	3.1	2.49628	2448	0.945138	3469
RAD21	71.8	88.3	75.4	98.9	106.3	87.4	2.49283	2449	0.313203	9137
TGFBR2	4.5	5	5.5	8.1	7.1	6.1	2.49199	2451	0.505891	6358
PBXIP1	7.4	6.1	6	9	7.8	10	2.49112	2453	0.458759	6899
MATN3	0.8	0.7	0.7	1.7	1.7	1.3	2.49024	2454	1.09516	2653
SOX7	8.2	4.4	9.3	11	11.4	12.7	2.48902	2458	0.68054	4752
CDC5L	15.4	17.4	16.6	17.9	20.9	20	2.48841	2459	0.251305	10275
C3orf58	4.9	7.1	5.5	10.3	12.9	7.8	2.48714	2462	0.824913	3906
WDR82	17.7	21.9	18.5	32.2	32.4	22.1	2.48699	2463	0.577494	5704
ATR	2.4	2.8	2.4	4.6	5.6	3.5	2.48533	2465	0.850105	3770
CEP152	1.5	1.3	1.7	2.4	2.9	2.3	2.48527	2466	0.756074	4272
USP10	23.2	25.9	20.5	32.1	31.7	26	2.48518	2468	0.367628	8227
LRRC16A	6	6.5	5.6	7.6	7.3	7	2.48416	2469	0.274941	9838.5
SLC7A6OS	2.4	2.5	2.4	3.8	3.4	3.1	2.48334	2473	0.496676	6456
PRIM2	5.4	8.3	6	11.1	12.5	8.5	2.48247	2475	0.704378	4604
PHAX	9.7	12.1	9.4	16.2	15.3	12.2	2.48061	2476	0.486087	6530
KIAA1279	12.3	11.7	11.6	16	15.5	12.9	2.4803	2478	0.318682	9057.5
ZDHHC23	1.9	1.8	1.8	3.6	2.8	2.7	2.47961	2480	0.726435	4480
NCK1	6.2	7.4	6.9	9.8	12.9	8.8	2.47821	2481	0.619728	5193
LOC388152	7.2	6	6.9	8.4	7.8	8.5	2.47776	2482	0.297316	9409.5
CPOX	12	15.1	14.3	27	27.2	16.3	2.47725	2483	0.767992	4217
INPP4B	10.8	12.8	11.9	16.9	17.7	13.3	2.47685	2484	0.432207	7217
DNAJA3	17.1	15.6	17.1	18.2	18.4	19.6	2.47669	2485	0.174424	11841
SDHB	37	34.5	39.5	41.2	40.4	42.7	2.47639	2486	0.163267	12102
SIK1	3.6	3.5	3.6	4.6	4.6	5.7	2.4762	2487	0.477702	6679
ARG2	4.5	4.2	6.2	8.1	7.3	6.6	2.47596	2488	0.562191	5826
SMC5	8.3	10.5	9.7	12.8	14.5	11.2	2.47537	2489	0.433897	7199
MFSD1	12.1	16.9	12.1	25.2	24	16.6	2.47524	2490	0.678949	4757
ZBTB1	8.9	9.6	8.1	12.2	13.1	10.1	2.47324	2492	0.412323	7606
TIMM8A	3.8	4.7	4.1	6.1	6.9	5.2	2.47248	2493	0.530515	6104
PDIA5	12	10.2	12.6	13.4	14.2	14.7	2.4712	2496	0.28157	9730
MAP2K6	0.9	1	0.6	2	1.9	1.5	2.46871	2502	1.11103	2633
NUP54	8.1	9	8.8	12.3	13.8	9.9	2.46589	2504	0.475045	6708
LARS2	7	7.4	6.5	9.9	10.1	7.9	2.46581	2505	0.416762	7387
CUL4A	23.5	27.4	22.4	31.8	30.7	27.3	2.46547	2506	0.292902	9497
HMGB1	79.8	112.2	76.7	170.3	176.4	107.2	2.4634	2509	0.756378	4270
HOXA2	0.5	0.2	1	1.7	1.5	1.8	2.4628	2510.5	1.55639	1968.5
ZNF192	3.2	1.5	3	4.7	4	4.9	2.46125	2513	0.820676	3929
ECHS1	47.7	46.5	48.2	52.5	49.2	54.9	2.45918	2516	0.137135	12634
TCERG1	11.8	15.4	13.2	18.4	19.8	15.6	2.4589	2517	0.413251	7598
TIMM23	44.4	52.6	42	58.8	62.7	52	2.45863	2518	0.319851	9040
RCAN3	3.3	3	2.4	4	4	4.6	2.45809	2520	0.534336	6055.5
TLR2	0.3	0.3	0.3	0.9	0.9	0.8	2.45804	2521	1.53051	1983
SH3KBP1	17	21.3	28.8	37.9	40.4	28	2.45708	2522	0.663757	4889
C11orf67	12.3	5.8	8.6	14.1	13.2	16.4	2.45633	2524	0.710794	4560
ANXA3	36.5	59.6	52	85.6	92.3	59.9	2.45382	2526	0.683177	4737
STAC	9.3	7.4	8	10.2	10.1	10	2.45317	2528	0.294807	9466
SMS	49.7	61.4	48	83.2	84.1	59.7	2.45287	2529	0.512758	6289
EGLN3	8.3	7.2	8	9.7	9	10.8	2.45265	2530	0.328054	8817
METTL3	4.4	4.6	4.1	8.1	8.1	5.3	2.45232	2531	0.71477	4537
CASC5	2.2	2	2.5	3	3.1	3.3	2.45118	2533	0.4885	6519.5
PRRG1	3.8	7.1	5	10.3	11.1	7.2	2.44933	2534	0.846988	3813
C14orf166	57	62.1	62.3	70.2	79.1	65.5	2.4491	2535	0.24382	10405
WWC1	16	16.4	13.5	19.5	17.2	19.1	2.44623	2536	0.281771	9724
SSX2IP	3.1	3.8	3.7	6.7	7.8	4.6	2.44044	2541	0.849508	3773
MELK	10.8	13.6	10.9	20	20.8	13.7	2.44039	2542	0.626588	5149
RAD51C	5.5	7	6.4	9.1	11.3	7.9	2.44031	2543	0.582416	5678
GLT8D1	20.4	19	19.4	21.3	22.9	25.5	2.43861	2544	0.245343	10375
NHLRC2	2.6	2.8	2.7	3.7	3.9	3.3	2.43821	2545	0.428334	7254
SMYD4	3	2.5	3.3	4	4.1	3.9	2.43769	2547	0.447459	7031.5
PRKACB	6.1	5.8	7.2	7.8	9.6	8.2	2.43659	2550	0.422571	7317
HNRNPAB	38.5	47.8	37.4	76.8	79.6	47.5	2.43487	2551	0.721016	4507
CDK1	22	30.6	23	43.9	48.8	30	2.43474	2553	0.698677	4651
ABCB10	2.1	1.6	2.3	3.9	4.2	2.8	2.43433	2554	0.861294	3732.5
SETD2	9.3	9.3	10.2	11.1	10.7	12	2.4337	2555	0.230954	10649.5
GSTM3	13.7	9.2	10.7	14.6	14.8	15.5	2.43337	2556	0.418254	7370
TTC8	8.5	6.4	7.4	11.3	10.7	8.8	2.43321	2557	0.465887	6785
C18orf54	1.4	1.6	1.5	2.6	2.2	2.2	2.4331	2558	0.63743	5064
UBE2T	11.5	16	14.7	19.9	24.9	17.5	2.43254	2560	0.561989	5827
TOP2B	20.5	19	19.3	22.2	23	20.8	2.43231	2561	0.16665	12036
SEPT8	6.6	5.6	5.3	7.9	7.3	7.1	2.43206	2562	0.349689	8501
HPS3	4.8	7.1	5.6	8.7	10.1	7.5	2.43107	2564	0.587708	5413
SKIV2L2	14.5	18	13.7	26.1	26.2	17.8	2.43037	2565	0.601522	5332
ARL6IP6	5	5.8	5.4	7.3	8.6	6.5	2.4278	2571	0.467505	6775
IK	47.2	52.4	44.1	63.6	65.2	51.8	2.42739	2572	0.329738	8793
CNOT10	5.8	6.1	6.4	7.6	9.3	7.4	2.42611	2573	0.409113	7646
C1orf9	10.8	12.3	12.7	14.7	16.9	13.7	2.42609	2574	0.339551	8665
DDX5	67.8	73	65.4	88.7	91.4	72.8	2.42539	2575	0.294523	9470
ENPP4	3.5	3.7	3.6	5	5.5	4.3	2.42438	2576	0.454566	6947.5
DOCK4	0.3	0.2	0.4	1	1.2	0.9	2.42335	2577	1.78427	1585.5
MPDU1	10.7	8.8	11.9	12.3	14.6	15.6	2.42274	2578	0.436698	7170
LOC728819	0.8	0.6	0.9	1.4	2.3	2.2	2.42255	2579	1.35908	2157
COX17	19.2	25.5	17.4	34.8	36.5	24.6	2.42233	2580	0.626938	5145
FBXO5	4.3	5	4.5	9.5	11.5	6	2.42037	2582	0.968291	3409
SUV39H2	2.7	2.7	2.6	4.2	4.4	3.3	2.42024	2584	0.57289	5732
MRPL9	23.9	17.7	23.5	25.5	28.5	30.5	2.42019	2585	0.376294	8112
SNX25	2.1	3.3	2.5	4	4.3	3.8	2.41913	2587	0.615082	5219.5
FAM83D	15.2	13.9	13.5	15.4	17	17	2.41823	2588	0.213658	11019
DIAPH1	42.5	34.2	43.6	47.9	46.6	53	2.41819	2589	0.294078	9475
NCKAP1	101.7	115.7	106.2	128.2	136	114.8	2.41802	2590	0.227986	10703
GABARAPL2	39.1	39.4	38.9	45.6	41.7	41.4	2.418	2591	0.13258	12720
TH1L	44.1	47	42.8	49	47.3	51.2	2.41757	2593	0.139559	12570
UBA6	6.9	8.4	8.1	10.8	11	8.9	2.41345	2597	0.39173	7887
MND1	2.9	4.3	3	6.7	7	4.5	2.41285	2599	0.835369	3853
RBM5	11.5	9.5	10.8	12.8	12.1	13.6	2.41187	2601	0.275832	9819
TTC4	11.6	12	13.8	15.9	16.4	13.9	2.40921	2603	0.304855	9274
TMEM2	9.2	9.4	12.6	13.4	15.1	13.2	2.40905	2604	0.418501	7366
SHROOM3	9.7	11.2	11.1	12.8	13	16.1	2.40868	2605	0.388878	7917
RARS2	8.2	9.5	8.6	10.2	10.8	10	2.40809	2606	0.237205	10527.5
BTBD11	3.7	3.4	3	5.9	6.3	4.2	2.40784	2607	0.699341	4646
CDKN2C	2.9	1.9	2.6	4.2	3.6	5.4	2.40569	2608	0.834941	3855
DEK	41.7	68	45	96.6	107.2	63.8	2.40327	2609	0.790605	4112
OAZ2	16.6	21.8	17.4	26.3	28.2	21.4	2.40242	2610	0.443835	7083
EME1	3.7	4.8	4	5.6	5.2	5.9	2.40111	2611	0.41792	7376
ZIK1	0.1	0	0.2	0.7	0.8	0.7	2.40018	2613	2.87447	1196
HAT1	56.2	81.1	55.7	120.5	129.3	76.6	2.40016	2614	0.75804	4268
PECI	7.8	6.8	7.4	8.6	10.2	8.8	2.39811	2618	0.327165	8830
ABCE1	12.9	17	12.9	22	25.9	17.1	2.39742	2619	0.602829	5324
USP28	7.8	8.6	9.4	10.2	10.5	10	2.39704	2620	0.250868	10283
CLNS1A	60.4	69.9	60	97.3	94.9	68.9	2.39624	2621	0.456327	6927
ZNF354C	1.6	1	1.5	2.9	2.1	2.7	2.39577	2622	0.909235	3564
C7orf36	6.2	6.5	6.6	9.6	8.7	7.3	2.39433	2624	0.407543	7668
NIN	5.8	5.9	6	7.5	8.6	6.8	2.39328	2626	0.371598	8170
USP48	6.1	6.5	6.2	10.4	10.7	7.2	2.39237	2627	0.590069	5397
TSPAN14	44.1	29.4	42.5	48.6	50	56.6	2.39031	2629	0.420004	7343
TTC19	11.3	8.2	9.5	12.2	12	13.1	2.39015	2630	0.363123	8296
STX2	0.9	0.6	1	1.9	2.2	1.5	2.38698	2631	1.1635	2529.5
GOT2	40.5	34.6	39.6	44.3	49.5	42.4	2.3867	2632	0.247861	10331
NANOS1	2.5	1.3	2.5	3.5	3.4	3.8	2.38534	2633	0.764187	4239
ZNF567	1.7	1.8	2.1	3	2.9	2.5	2.38358	2637	0.584963	5667
C5orf35	0.4	0.3	0.7	1.7	1.3	1.2	2.38358	2635.5	1.58496	1899.5
SHCBP1	4.5	6.1	4.5	8.8	9	6.2	2.38296	2638	0.668486	4862
NCOA5	13.5	11.8	11.5	14.1	14.1	15.3	2.38267	2639	0.24131	10441
ZNF253	1	0.5	0.9	1.6	1.8	1.6	2.38181	2640	1.05889	2737.5
HEG1	1.1	3.3	1.1	5.9	4.5	3.6	2.38104	2641	1.34792	2171
CLUAP1	5.3	3.2	4.8	7.1	5.9	7	2.38077	2642	0.588574	5408
ZCCHC17	7.3	7.1	7.3	11.2	10.6	8.1	2.37927	2645	0.46245	6832
C13orf29	2.5	1.4	2.2	3.5	3.4	3.1	2.37744	2647	0.713119	4550
PTPN12	30.3	54.9	43.5	70.6	80.1	53.9	2.37663	2648	0.668794	4859
CD2AP	16	22.4	16.6	26.6	27.6	21.7	2.3748	2652	0.464668	6801.5
C14orf21	5.3	5.7	4.7	8.1	6.4	6.8	2.37209	2654	0.440089	7138
ZDHHC6	7	7.7	7.6	9.8	12	8.8	2.37012	2658	0.456488	6926
RASSF5	2.7	2.3	2.8	3.6	3.5	4.4	2.37006	2660	0.560088	5844
ZNF350	3.8	3.7	3.4	5.2	4.3	5.5	2.3675	2665	0.460634	6852
LCN2	323.6	333.1	356.9	490.8	428	364.5	2.36714	2666	0.34037	8656
RBM22	13	9.4	13.1	16.7	14.2	18.8	2.36706	2667	0.485427	6593
ST7L	3	2.5	2.9	5.6	4.9	3.6	2.36691	2668	0.747234	4312
THOC7	18	13.1	16.2	21.6	24.4	18.5	2.36688	2669	0.447459	7031.5
TMEM64	3	3.3	3	5.2	6	3.9	2.36569	2670	0.699246	4648
RPL14	694.4	715	753	755.1	767.5	809.2	2.36158	2676	0.108811	13249
CWC15	29	35.2	27.4	38.9	39.9	34.6	2.36056	2677	0.308001	9224
VDAC3	32.2	42.8	30.6	53.7	62.2	41.5	2.35868	2679	0.575826	5715
CACYBP	14.4	22.4	17	28.5	31.7	21.7	2.35854	2680	0.606257	5291
GOLGA8A	2.4	2.1	2.4	3	3	3	2.3553	2682	0.383329	8003.5
XPO4	3.5	3.7	3.5	4.8	5.2	4.2	2.35526	2683.5	0.40828	7657
VDAC2	73.9	74.6	76.2	76.6	77.1	77.7	2.3546	2685	0.0423887	14738
SEPT7	45.8	70.1	48.3	101.6	104.1	64.8	2.3526	2687	0.720174	4510
SRPRB	12.2	13.8	13.2	18	19.7	14.4	2.35254	2688	0.41043	7630
PLK4	2.1	3.3	2.3	4.6	5.4	3.6	2.35065	2690	0.820676	3928
TTL	3.1	2.4	2.9	4.2	3.9	3.6	2.35041	2691	0.478047	6672
YOD1	2.6	3.2	3.3	4.1	3.9	4.1	2.34894	2692	0.411069	7618
KCTD9	6.6	10.1	7.7	11.8	12.8	10.2	2.3451	2696	0.512206	6294
GFM1	10.1	13.3	10.4	16.9	18.4	13.1	2.34455	2697	0.517984	6215
IGFBP6	50.2	28.8	56.7	71.4	65.2	104.2	2.34446	2698	0.827415	3893
NAB1	2.2	3.6	2.6	5.9	6.4	3.8	2.34192	2699	0.938599	3488
CENPH	8.7	10.2	9.9	13	15.4	11.1	2.34185	2700	0.455784	6933
KEAP1	36.6	29.9	38.2	41.6	42.8	53.3	2.34053	2702	0.395267	7823
C17orf80	4.6	4.7	5.2	7.6	7.1	5.6	2.34022	2703	0.485427	6556.5
CDK13	11.3	10.5	12.3	12.6	13.7	14.5	2.33827	2705	0.258797	10154
PSMD5	12.7	13.9	13.2	15.8	16.9	14.3	2.33646	2708	0.239892	10485
PLS1	9.1	12	10.3	15	14.1	12.1	2.33646	2709	0.39188	7885
C12orf47	3.7	4	3.7	5.1	4.9	4.4	2.33567	2712	0.337035	8706
ZNF187	1.8	0.3	1.1	2.9	2.4	2.5	2.33501	2714	1.2854	2304
HHAT	1.3	0.8	1	2.1	1.7	2	2.33303	2717.5	0.903785	3584.5
ADD2	0.1	0	0.1	0.6	1.1	1.2	2.33303	2717.5	3.85798	1120
TBPL1	10.1	8.6	10.4	12.5	12.4	10.9	2.3329	2719	0.29894	9383
ASB13	5	3.5	4	5.6	5.6	5.8	2.33219	2721	0.443607	7091
SIGMAR1	29	20.8	25.7	29.7	34.5	41	2.33142	2722	0.478586	6667
CHN1	0.3	0.2	0.2	0.8	0.8	1	2.33067	2723	1.89308	1525
ALOX5AP	0	0.5	0.2	1.4	1.7	0.9	2.33013	2725	2.51457	1261
EXOC3	32.1	25.9	32.6	35.6	36	43.1	2.3288	2728	0.340282	8659
ERCC6	7.1	7.5	7	9.5	9.1	7.9	2.32792	2730	0.294961	9465
MOCS2	11.9	14.5	13.5	16.9	20.2	15.4	2.32754	2731	0.395929	7818.5
ACYP2	3.1	2.5	3.4	4.6	3.8	4.6	2.32754	2732	0.530515	6104
DFNA5	4	2.4	3	5.7	4.2	5.5	2.32642	2733	0.712198	4554
C11orf57	13.1	15.2	14.7	17.7	19	15.7	2.32602	2734	0.28523	9659
SMCHD1	6.2	6.4	7.3	9.5	9.6	7.5	2.32581	2735	0.418658	7362
CA9	14.9	9.3	21.3	22.5	25.5	35.6	2.32512	2739	0.877636	3665
CDON	2.4	2.4	3	3.7	3.6	3.4	2.32493	2740	0.456065	6931
IFIT2	1.1	1.7	1.1	2.3	2.4	2.1	2.32493	2741	0.802061	4069
BARD1	3.7	4.8	4.1	6	6.5	5.1	2.32163	2744	0.482152	6629.5
MYH10	0.2	0.1	0.4	1	0.9	1.4	2.31986	2747	2.23704	1347.5
FANCC	2.9	2.9	3.2	3.8	3.6	3.9	2.31947	2749.5	0.328326	8811.5
ZNF883	0.4	0.2	0.3	0.9	1.3	1	2.31947	2749.5	1.83007	1549
RRN3	8.6	7.5	8	9	10.1	9.5	2.31877	2752	0.246982	10343
TCEA1	26	26.6	31.4	37.8	43.1	31.2	2.31843	2753	0.416325	7392
SLC35F2	42.6	45	45.3	56.5	60	46.5	2.31645	2755	0.294531	9469
ENPP5	1.8	1.3	1.4	2.4	2.2	2.6	2.31548	2756	0.678072	4797
PPM1D	2.4	2.7	2.6	3.5	3.9	3.2	2.31088	2760	0.461134	6845
MAP9	0.9	0.9	0.9	1.7	1.8	1.4	2.31053	2761	0.859822	3736.5
GGH	9.1	9.3	8.1	10.8	11.4	9.8	2.31048	2762	0.27208	9875
TNC	0.4	0.2	0.7	1.3	1.2	1.2	2.31031	2763.5	1.50901	2002
SKP1	79.6	82.9	76.6	92.6	93.8	82.3	2.30781	2766	0.168382	12004
AQP3	1	0.2	0.9	4.1	1.5	3.9	2.30612	2768	2.17754	1364
GYG1	5.1	3.5	5.4	6.4	7.1	6.3	2.30603	2769	0.500074	6418
KIF20B	4	4.7	4.7	6.9	6.9	5.2	2.30445	2770	0.503766	6371
FNDC3B	36.9	41.2	39.4	44.3	45.7	41.3	2.30358	2772	0.160206	12172
ERCC8	2.9	3.1	2.7	4.5	4.5	3.5	2.30316	2774	0.522841	6177
POLR2C	25.2	22.2	24.4	25.5	28.2	28.4	2.29974	2778	0.193398	11428
ASF1A	8.7	6.9	8.1	10.4	11.8	9.2	2.29959	2779	0.405877	7690
BTD	4.6	3.7	4.3	5.3	5.2	5.3	2.2995	2780	0.326501	8836
FZD7	6.9	4.3	6.5	8.2	8.6	11.7	2.29721	2782	0.687213	4715
FUS	45.2	52.2	42.4	69.2	67.9	50.4	2.29668	2783	0.423526	7307
TOP1MT	19.6	19.2	18.8	20.2	20.7	20.1	2.29663	2784	0.0827404	13866
CASP7	2.5	2.7	2.8	4.3	5.4	3.5	2.29588	2787	0.722466	4498.5
SUSD1	6.9	10	8.4	12.6	13	10	2.29579	2788	0.49274	6483
LRRFIP2	6.2	7.1	8.1	9.7	10.2	8.3	2.29554	2790	0.398084	7787
PIK3CB	6.7	8.3	7.1	10.3	9.3	8.6	2.29495	2791	0.351649	8474
TTC5	2.5	1.5	1.9	3.6	3.5	2.8	2.29244	2794	0.746714	4314
CSTF2T	7.8	7.6	6.8	9.9	10.1	8.2	2.29102	2796	0.345135	8574
BRAP	4.7	4.6	4.5	5.7	6.4	5.3	2.29095	2797	0.334419	8737
EIF2S1	16.7	23.2	16.3	35.3	34.7	21.7	2.29077	2798	0.706352	4590
ZNF765	2.8	3.2	3	3.9	4	3.6	2.2902	2799	0.353637	8441
ATG12	5.1	5.6	5.9	7	6.8	6.3	2.28804	2801	0.276012	9814.5
RBL2	9.9	9.8	10.1	11.3	11.4	10.5	2.28797	2803	0.155871	12250
MYST4	4.8	4.6	4.8	5.8	5.4	6.4	2.28797	2802	0.309684	9201
ZNF184	1.6	1.6	1.8	2.4	2.4	3	2.28746	2806	0.641546	5024
MICAL3	2.5	1.4	2.5	3.3	3.7	3.4	2.28677	2808	0.70044	4636.5
RALA	17.3	24.9	18.6	35.2	37.3	23.4	2.28569	2810	0.657459	4929
PSME3	34.8	34.1	34.5	39	38.8	35.3	2.2841	2812	0.129363	12791
C3orf14	2.8	3.3	3.3	3.9	4.4	4	2.28375	2815	0.387926	7927
PPAP2A	3.6	2.6	3.8	5.2	4.5	4.6	2.28251	2816	0.516015	6232
KIF4A	9.7	13.4	10	16.7	17	12.9	2.28228	2818	0.493499	6476
CENPC1	2.4	2.3	2.6	3.6	3	3.4	2.28192	2819	0.454032	6951
ZNF283	1.8	1.2	1.4	2.4	2.5	2.2	2.28192	2820	0.690316	4694
EGR1	11.1	2.9	10.8	16.2	16.3	30	2.2811	2821	1.33352	2181
ANKRD32	1.9	1.8	1.8	2.5	2.8	2.4	2.27797	2822	0.485427	6593
TSC1	4.5	4.2	5.1	5.8	5.5	6.4	2.27524	2827	0.359081	8367
PLSCR1	4.2	6.2	5.5	9.5	11.7	6.7	2.27507	2828	0.811238	3966
LNX2	2.6	2.3	3	3.7	3.5	3.5	2.27287	2830	0.437686	7165
C10orf18	3.9	4.7	4.4	5.8	6.3	5.1	2.272	2832	0.403897	7716
C17orf71	5.8	5	5.7	6.8	6.3	6.8	2.27099	2835	0.270302	9907
ZNF592	7.4	5.4	7.8	9	8.8	10.8	2.27003	2836	0.473371	6725
ARL4A	0.8	1	1.3	1.9	1.7	2	2.26961	2837	0.853159	3761
GDPD5	1.4	0.3	1	2.5	2	3.8	2.26925	2838	1.62015	1690
MAD2L1	11.3	21.1	12.6	31.7	36.4	19.1	2.26626	2844	0.954403	3446
METTL13	9.1	10.3	9.1	12.9	12.4	10.4	2.2655	2845	0.324962	8855
EPHA4	9	6	9.3	10.3	12.6	15.9	2.26494	2846	0.6751	4821
ZNF480	4	3.5	3.7	4.6	4.8	4.4	2.26405	2847	0.30117	9344
KDM2B	5.3	3.6	4.9	6	6.2	6.7	2.26372	2848	0.453718	6956
NLN	11.7	17.3	12.5	24	28.8	16.7	2.2623	2851	0.743902	4325
PURB	9.6	10.3	10.7	11.7	11.3	11.3	2.26211	2852	0.164677	12076
WDR11	6.4	5.6	6.2	7.5	7.6	6.8	2.26211	2853	0.266992	9957
NOC3L	3.4	5	4.4	6.5	7	5.3	2.26145	2856	0.554589	5898.5
SNRNP35	9.5	7.3	7.4	10.7	9.7	10.4	2.26051	2857	0.347923	8530
TIMM9	12.3	9.1	11	14.6	14.4	12.5	2.2599	2858	0.357118	8385
TRIM32	5.4	4.6	5	5.8	6.1	6.2	2.25843	2860	0.271027	9896
DHX40	16.7	20.8	17.8	24.3	23.5	20.4	2.25757	2861	0.302492	9317
CDC45	5.6	7.1	6.4	10.6	11.8	7.4	2.25734	2862	0.64174	5023
UPF3A	10.8	11.5	11.5	13	14.5	12.3	2.25528	2864	0.235745	10549
SASS6	2.7	4.3	4.1	5.5	6.6	5	2.25323	2866	0.623437	5168
NUDT3	19.1	17.7	20.6	25.1	24.2	20.5	2.25256	2868	0.282176	9716
ERI1	2.6	3	2.8	4.4	4.7	3.4	2.25222	2869	0.573467	5727
TXN	358.6	361.5	363.7	445	473.5	371.7	2.25175	2870	0.251496	10270
RPL7L1	42	44.3	42.2	63.4	62.7	44.9	2.25042	2873	0.412228	7607
EAPP	9	9.1	8.8	11.8	10.6	9.8	2.25041	2874	0.259455	10144
PTK2	43.4	44.2	43.6	45.4	46.4	44.6	2.24906	2876	0.0560759	14444
MAP3K4	2.7	2.2	2.8	4.3	4.3	3.2	2.2472	2878	0.615857	5215
CCDC82	5.7	8.8	6.4	11.4	12.2	8.5	2.24684	2879	0.61907	5196
RBM41	4.1	4.2	4.2	6.8	7.1	4.8	2.24674	2880	0.58111	5686
DNAJB1	68.6	59.7	74.5	78	77.1	91.1	2.24642	2881	0.279773	9762
C14orf104	3.3	3.9	4	5.6	5.7	4.4	2.24347	2885	0.487266	6527
EPB41L1	9.5	5.5	9.4	12.4	10.5	13.2	2.24333	2886	0.565118	5794
SUZ12	8.8	9.9	9.2	13.1	13.2	10.1	2.24179	2890	0.383673	7997
KIAA0146	5.8	6.8	5.9	8.1	7.8	7	2.24177	2891	0.307822	9225
SP4	1.6	2.4	2.1	2.9	3.4	3	2.24048	2892	0.608421	5272
SOCS5	4.9	6.1	5.3	7.5	8.1	6.3	2.24046	2893	0.426059	7279
PRPF39	4.9	4.7	4.7	5.9	6.1	5.3	2.23891	2894	0.274757	9843.5
FAM171B	1	1.3	1	1.8	1.7	1.9	2.23876	2895	0.710493	4567
ZNF90	0.5	0.5	0.9	1.5	1.3	1.4	2.23845	2898	1.14439	2564.5
ZNF257	0.4	0.7	0.8	2.1	2	1.2	2.23836	2900	1.47999	2026
RNASEH2A	28.3	22.1	31.4	34.1	33.4	42.5	2.23811	2901	0.427331	7263
IPO11	5.7	8	6.2	10.7	12	7.9	2.23752	2903	0.620763	5187
CUL2	9.8	10.5	10.4	12	12.2	10.9	2.23349	2911	0.193232	11434
ZNF426	5.5	4.2	6	6.7	6.8	7.4	2.23231	2912	0.412738	7602.5
ATP5F1	85.5	105.4	87.6	122	126.5	100.2	2.23214	2913	0.324309	8865
C10orf78	3	3.3	3.2	4.8	5.4	3.8	2.23171	2914	0.559427	5851
IFI35	6.8	4.3	8.5	11.3	8.7	10.6	2.23132	2915	0.642678	5014.5
ZFP36L2	22.3	23.7	27.7	28.4	29.5	35.6	2.22984	2916	0.343302	8601.5
CORO2B	1.6	0.6	2.2	3.1	2.7	4.1	2.22873	2917	1.16993	2524
ORC3L	5.6	4.8	4.9	6	6.9	6.2	2.22853	2919	0.320041	9033
URB2	1.5	1.6	2	2.5	3.1	2.5	2.22785	2920	0.667425	4870
LRAT	0.5	0.3	0.7	1.4	2	1.2	2.22764	2921	1.61667	1693
LOC81691	1.7	1.1	1.6	2.5	2.3	3.3	2.22357	2923	0.880418	3658
CNOT1	34.4	35.8	36.1	38.2	37.8	36.5	2.22094	2925	0.0817834	13895
ZBTB34	1.1	1	1.2	1.8	1.6	1.8	2.21915	2926	0.656046	4934.5
ZNF263	7.7	7.9	8	8.7	8.7	8.4	2.21862	2929	0.128584	12814
ZNF776	3	3.1	3.4	3.8	3.9	4	2.21862	2928	0.300509	9352
RBBP5	5.2	6.5	5.6	8.3	8.7	6.6	2.21749	2930	0.448015	7023
SAV1	16.7	17.5	19.7	19.5	23.3	21.9	2.21684	2932	0.26348	10008
LOC100132111	2.6	2.8	3	5	5.3	3.4	2.21351	2935	0.705715	4595
SIP1	1.7	1.5	1.6	2.7	2.1	2.6	2.21333	2936.5	0.624491	5162
CDCP1	70.4	57.1	83.3	83.1	89.4	94.1	2.21306	2938	0.338802	8680.5
PPARG	32.9	23.1	34.8	37.6	39	40	2.21166	2941	0.360804	8357
PREP	22.3	17.3	19.8	24.9	23.3	22.9	2.21016	2943	0.259387	10145
COMMD3	8.9	11.4	9.3	14.1	14.7	11.1	2.20924	2944	0.430792	7231
C20orf3	77.4	85.1	66	101.9	94.8	83.8	2.20919	2945	0.295807	9436
GALNTL1	8.4	6.1	8.9	10.6	9.7	10.4	2.20908	2946	0.39173	7888
GNL3	32.5	37.9	30.5	48.4	50.1	36.2	2.20869	2947	0.416824	7386
TAF4B	1.1	1.1	1.2	1.8	1.8	1.6	2.20801	2949	0.612977	5237.5
TM2D2	5	6.4	4.9	7.5	7.5	6.5	2.20795	2950	0.399465	7763
TMPRSS2	1.6	0.6	1.1	3.1	2	4.3	2.20682	2951	1.51019	2001
THG1L	10.6	7.3	9.5	12.9	11	12.2	2.20576	2953	0.397823	7791
C6orf106	27.6	31	27.3	32.5	31.1	31.9	2.20525	2954	0.152843	12289
CCDC77	2.8	3.6	3.5	5	4.5	4.1	2.20516	2955	0.458106	6907
ZNF430	1.5	1.5	2	2.8	3.5	2.4	2.20516	2956	0.799087	4080
MPHOSPH9	2.3	2.3	2.8	3.3	3.2	3.7	2.205	2957.5	0.462972	6822
ANKRD46	1.6	1.4	1.5	2.6	2.7	2	2.205	2957.5	0.697971	4655
LSM5	12.2	15.7	11.3	20.2	19.6	14.9	2.20418	2959	0.480687	6641
TBRG4	43.9	37.7	42.9	47.1	45.4	52.8	2.20318	2961	0.222889	10787
DBF4B	2.4	2.1	2.1	2.9	2.8	2.9	2.20304	2962.5	0.381871	8019
B4GALNT3	0.4	0.3	0.5	1.1	0.9	1.2	2.20304	2962.5	1.41504	2101
MT1F	0.7	0.1	1	2.8	1.3	3.2	2.20045	2965	2.0199	1409
PDF	1.6	1	1.9	2.3	3	2.7	2.19903	2967	0.830075	3881.5
KLHL20	2.8	3.3	2.8	4	4.2	3.6	2.1976	2970	0.40691	7677
AMIGO1	2.9	1.9	2.6	3.8	3.3	4.2	2.1974	2972	0.610726	5258
ARL6IP1	87.2	98.8	85.4	110.7	107.2	95.6	2.19327	2979	0.208045	11139
HN1L	37.7	50.9	43.3	60.3	62.9	48.5	2.19262	2982	0.380445	8034
ANKFY1	9.1	8.7	9.6	10.6	9.9	11.2	2.19082	2983	0.210307	11101
CAMSAP1L1	7.1	7.8	8.2	9.3	10.2	8.6	2.19033	2984	0.282677	9706
PUM1	15.2	13.7	14.4	15.9	15.8	17.5	2.19006	2985	0.184291	11648
MFHAS1	2.4	2.1	2.8	3.7	3.6	3.1	2.18891	2988.5	0.510615	6314
DCLRE1A	1.9	1	1.7	2.5	2.6	2.6	2.18891	2988.5	0.743225	4327
CNP	5.8	4	6.2	7.7	6.7	8.5	2.18849	2990	0.517276	6219
RANBP1	35.8	43.7	37.6	63.9	60.3	41.8	2.18834	2991	0.503442	6374
RAD51L3	1.6	0.9	1.7	2.7	2.5	2.2	2.18671	2992	0.817136	3945
KLC3	4.3	1.7	5.3	6.7	7.1	12	2.18627	2993	1.19105	2476
ANAPC7	9.3	11	9.1	14.1	13.6	10.8	2.18554	2994	0.389042	7911.5
ACO1	10	11.3	9.6	13.4	15.4	11.5	2.18414	2995	0.383173	8010
SNX7	9.3	11.9	10.8	17.3	18.3	11.8	2.18083	2998	0.566815	5775
NUP205	16.7	15.4	16.1	21.4	22	16.9	2.1804	2999	0.323125	8879
TMC5	14	12.8	13.8	15.6	14.4	16.4	2.1801	3000	0.192645	11483
NCRNA00183	1.9	1.5	1.6	2.7	2.3	2.4	2.17883	3002.5	0.565597	5788
RHPN2	10.7	13.2	10.4	14.7	14.9	13	2.1783	3004	0.312645	9149
TIGD7	2.8	2.9	3.3	3.6	4	4.1	2.17798	3005	0.378512	8074
FAM83A	34	26.8	53.3	58.6	61.2	51	2.1775	3007	0.582009	5682
BACE1	4.4	2	3.6	5.2	5.1	6.7	2.17629	3008	0.765535	4230
TOP3A	5.2	4	5.9	6.7	6.4	7.3	2.17613	3009	0.434021	7197.5
EXOSC7	18.2	20.3	17.3	26.6	28.3	19.9	2.17569	3010	0.422773	7314
IMMP1L	3.8	3	3.2	4.3	4.2	4.4	2.17517	3011	0.367371	8234
ITCH	17.3	17.3	20.2	26.1	27.6	19.6	2.17457	3012	0.419637	7347
MCM5	29.8	19.5	28.6	34.1	33	33.4	2.17419	3013	0.3675	8231
FOXJ3	17	14.2	16.6	17.6	19	18.9	2.17337	3014	0.215477	10968
MLKL	3.5	4.6	3.8	6.7	7.2	4.7	2.17138	3016	0.644341	5003
NMT2	1.7	0.9	1.6	2.6	2.2	2.5	2.17046	3018	0.797507	4086
LSM3	26.8	36.4	25.9	45	44.2	33.6	2.1703	3019	0.462813	6829
RAD51AP1	6.8	10.2	7.1	12.4	13.6	9.7	2.17003	3020	0.566891	5774
MRPL36	43.3	33.5	42.8	47.7	48	61.7	2.1696	3021	0.396218	7808
SHC3	1.9	2	1.6	2.4	2.7	2.7	2.16848	3023.5	0.504043	6369.5
COL4A4	0.3	0.3	0.4	1.3	1.2	0.8	2.16848	3023.5	1.72247	1629
PET112L	8.3	9.1	9.9	12.5	11.4	10.1	2.16716	3026	0.316634	9090
TTC13	2.7	2.8	2.3	5.1	5.5	3.2	2.16703	3027	0.823122	3922
KANK1	2.6	2.3	2.3	3.6	3	3.2	2.16688	3028.5	0.444785	7074.5
FAM178A	2	2.1	2.5	2.8	3.2	3.2	2.16688	3028.5	0.479168	6662
HNRNPA2B1	225	284	213.7	339.8	352.2	262.6	2.16505	3031	0.401499	7738
EIF1AX	17.5	24.7	18.6	35.4	39.2	22.8	2.16471	3032	0.67985	4754
YWHAQ	138.6	165.2	139.3	203.8	221.9	156.8	2.16322	3034	0.394626	7836
FAM54A	6.8	7.9	7.4	8.6	9.3	8.3	2.16308	3035	0.24552	10365
ABL2	3.9	4.7	5.2	5.8	7.2	5.9	2.16289	3036	0.453718	6956
ATXN1L	7.1	6.6	7.6	7.9	8.4	8.8	2.1618	3037	0.236834	10533
RIOK2	3.8	2.9	3	5	4.4	4.1	2.1618	3038	0.476903	6690
TRIAP1	12.5	13.7	10.4	20.9	17.6	13.9	2.16091	3040	0.517723	6216
CIDEB	2.4	2.7	2.2	3.2	3.1	3.5	2.16021	3041	0.424885	7294
ETS1	8.5	15.9	12.5	23.8	25.9	14.7	2.15921	3043	0.80344	4064
C1orf107	2.6	3.3	2.8	4.7	4.8	3.5	2.15906	3044	0.579424	5693
LEPREL1	6.9	4.6	5	8.1	6.9	8	2.15778	3045	0.479168	6661
PLK2	57.2	79.7	50.7	86.9	86.4	76.5	2.15674	3046	0.413114	7601
C1orf174	13.3	13.3	12.7	14.7	14.2	13.8	2.15668	3048	0.119707	13024
NME6	9.2	8.3	8.8	10.1	9.5	10.1	2.15668	3047	0.1754	11824
ATP13A3	40.7	44.8	42.6	58.6	57.2	44.2	2.15586	3051	0.320801	9024
CALHM3	7.1	4	10.5	10.7	11.9	15.2	2.15431	3053	0.807355	4041
ZSCAN12	2.1	1.5	1.7	3.3	2.7	2.5	2.15338	3054	0.68147	4743
UBE3A	9.7	10.9	9.5	13.1	14.1	10.9	2.15302	3055	0.340028	8662
TBCK	3	2.9	2.8	3.6	3.4	3.5	2.15168	3056	0.271302	9890.5
FAM8A1	3.8	3.6	3.5	4.9	4.5	4.2	2.15151	3057	0.319279	9048
FUCA2	30.6	41.7	32.1	49.7	52.5	38.7	2.15009	3059	0.43255	7214
SKAP2	23.4	27.8	27.7	42.6	45.8	28.1	2.14884	3060	0.562233	5824
C16orf61	11.1	12.8	12.9	14.9	13.4	16.2	2.14788	3061	0.2741	9849
ZNF391	1	1	1.1	1.5	1.7	1.6	2.14753	3063.5	0.630766	5113.5
KHK	0.9	0.7	0.8	1.4	1.4	1.3	2.14753	3063.5	0.77259	4198
RORA	0.5	0.4	0.6	1.1	1.1	1	2.14753	3063.5	1.09311	2656.5
C1orf21	0.3	0.4	0.3	0.9	1	0.8	2.14753	3063.5	1.43296	2062.5
KIAA0406	6	6.1	5.6	7.3	7.8	6.5	2.14716	3066	0.287282	9622
PTPLAD1	20.1	23.6	19.5	28.6	32.1	22.9	2.14685	3068	0.403578	7718.5
NDUFS2	30.9	29.2	30.3	33.5	31.5	31.8	2.1453	3071	0.0986843	13494
CYP26B1	0.1	0	0.2	0.8	1	0.6	2.14525	3072	3	1184
CDC37L1	2.7	3.2	2.6	4.9	4.9	3.4	2.14454	3075	0.635003	5081.5
C16orf52	2.2	2.6	2.8	4.5	4.7	3.1	2.14454	3076	0.694587	4672
AURKA	21.1	26.7	22.6	32.4	32	25.4	2.14329	3079	0.35114	8481
SNRPD3	47.3	47.8	44.3	66.6	69	48.1	2.14316	3080	0.398121	7786
STX17	4.2	4.6	4.6	5.2	5.3	5.1	2.14112	3081	0.219313	10897.5
PRELID1	19.9	23.5	19.3	29	29.6	22.4	2.13997	3083	0.369456	8197
GPBP1	12.5	14.6	13.4	15.3	16.9	15	2.13835	3087	0.220865	10879
DHRS1	9.1	8.1	8.1	10.9	9.2	11.8	2.13758	3088	0.334419	8742
HSPG2	6.2	3.7	9.1	10.1	9.7	14.5	2.13582	3092	0.852209	3766
ELP4	6.5	7.2	7.3	8.7	7.8	8.1	2.1339	3094	0.228269	10695.5
LSM12	20.9	20.2	21.2	21.9	23.3	21.9	2.13341	3096	0.107081	13287
MATN2	3.8	4.7	3.1	6.7	7.3	4.7	2.13316	3097	0.688913	4701
PEX12	2	1.2	1.5	2.6	2.4	2.5	2.13298	3098.5	0.67423	4827.5
ALPPL2	0.6	1	0.5	2.3	1.3	2.9	2.13106	3103	1.63005	1686
C3orf18	1.3	1.1	2.4	2.6	3.1	3.2	2.12901	3106	0.890771	3626
SLC5A3	1.6	2.1	1.6	4.6	3.8	2.4	2.12841	3107	1.02697	2789
CWF19L2	4.2	6	5.1	8.1	7.8	6	2.12794	3108	0.517399	6218
NEK2	14	16.9	14.7	21.7	22.6	16.3	2.12791	3109	0.410284	7631
SH2D3A	11	7.7	13.3	14.2	14.2	18	2.12608	3110	0.536053	6040
GSK3B	11.8	13.2	13.3	13.8	15.3	14.6	2.12518	3112	0.190289	11535
EFNB2	25.1	29.8	31.4	46.2	51.2	30.9	2.12457	3113	0.572089	5738
SOCS3	5.3	5.7	6.7	6.9	7.5	7.5	2.12416	3114	0.307182	9236.5
SNX4	4.6	7.4	4.2	10.6	11.2	6.7	2.12412	3115	0.814968	3956
ZNF35	1.8	2	1.8	3	2.5	2.5	2.12366	3117	0.514573	6273.5
MACROD1	15.3	9.2	12.9	16	16.5	18.3	2.12303	3118	0.44179	7113
C1R	0.9	0.2	0.8	1.7	1.4	2.4	2.12246	3120	1.53343	1980.5
AFG3L2	21.5	27.4	23.4	34.5	35.6	25.9	2.12231	3121	0.409039	7647
CDC42	52.4	67.7	48.9	89.9	90.4	61.3	2.12016	3125	0.515597	6236
ESF1	4.1	5.3	4	7.7	7.5	5.2	2.1183	3127	0.606336	5290
CCDC52	1.9	2.2	2.3	2.9	3	2.7	2.11778	3129	0.426265	7274.5
AKAP7	0.9	0.6	1	1.6	1.4	1.7	2.11778	3130	0.910733	3562.5
KIAA0753	5.6	4.5	5.5	6.6	6.2	6.4	2.11682	3131	0.29956	9360
RNF19A	5.3	5.7	5.4	7.1	7.5	6	2.11646	3132	0.328949	8802.5
AHCYL1	73.1	92.7	75.1	114.1	113	85.8	2.11411	3135	0.377267	8102
PRELID2	2.3	1.8	2.4	3.2	3.2	2.8	2.11404	3136	0.501194	6406
GNAI3	30.5	43.6	33.3	54.7	58.5	39.7	2.11147	3140	0.509594	6325
MAGEA12	26.7	30.7	24.9	32.3	32.5	30.4	2.11075	3141	0.210069	11104
SHPRH	2.2	2.6	2.3	3.3	3.5	2.9	2.11053	3143	0.450166	6998
CTDSPL	21	18.9	18.3	24	21.3	28.6	2.11022	3144	0.344555	8587
NEK7	15.4	15	15	19	18.5	15.7	2.10922	3145	0.228734	10678
CCDC58	8.7	16	10.6	27.8	32.5	14	2.10903	3146	1.07369	2711
GPR63	0.6	0.4	0.8	1.3	1.6	1.2	2.10698	3148	1.18763	2483
PCOLCE2	1.3	1.1	1.1	2.3	2.8	1.7	2.10689	3149	0.95818	3439
FAM164C	2.1	1.3	2.2	2.7	3	3.1	2.10669	3150	0.652077	4950.5
TRAIP	3.6	2.9	3.7	4.4	4.6	6	2.10545	3152	0.556393	5878
BMPR1A	6.3	6.6	5.7	8.4	8.5	6.8	2.10341	3157	0.349584	8503.5
MAPKAPK3	38.1	28.7	39.6	43	42.5	43.8	2.10338	3158	0.281224	9735
OSGEP	5.3	3.3	5.6	7	6.5	6.6	2.10324	3159	0.501305	6405
AIMP2	16.2	17.4	16.2	20.1	18.4	17.7	2.10309	3160	0.174424	11840
ERAP1	5.5	8.6	5.8	11.2	10.9	8	2.10278	3161	0.596995	5363
PPIL1	14.5	18.9	15.1	23.4	23.9	17.7	2.10217	3162	0.422455	7319
CCDC15	1.2	1	1.4	1.9	1.8	1.9	2.10048	3164	0.63743	5064
NMNAT3	0.7	0.7	0.7	1.6	1.2	1.3	2.10048	3166	0.965235	3415
TRPV4	0.1	0	0.2	1.1	0.7	1.8	2.10003	3169	3.58496	1133.5
IKBKAP	7.2	10.3	7.5	13.1	12.5	9.7	2.09769	3172	0.49774	6439
UBR5	14	15.2	15.2	17.6	17.7	15.5	2.09469	3174	0.194269	11406
PIP5K1A	14.6	18.6	16	19.9	22	18.4	2.0943	3175	0.2935	9488.5
ZNF300	1.6	1.6	1.9	2.3	2.3	2.4	2.09289	3180	0.456858	6922
ADAL	1.5	1.2	1.5	2	2	2.1	2.09289	3180	0.53842	6023
TLN2	1	0.7	1	1.5	1.5	1.6	2.09289	3178	0.768674	4212
NEK11	0.9	1	0.8	1.4	1.5	1.7	2.09289	3180	0.768674	4214
C16orf5	3.7	1.5	3.4	5.9	4.4	8.9	2.09239	3182	1.1587	2535
PRUNE	6.9	5.5	7.3	8.1	7.9	9.2	2.09224	3183	0.355228	8415
ADAM12	1	1.3	1.1	2.5	2.5	1.6	2.09193	3184	0.956931	3444
DDX1	30.6	35.7	29.3	49.6	50.5	33.5	2.09188	3185	0.482837	6622
SEC22C	9	9.8	9.7	10.8	13.2	10.9	2.09053	3187	0.292265	9516
AP2M1	164.8	146.8	160.3	168.4	167	178.5	2.08747	3190	0.123006	12950
TAF15	53.4	74.9	54.1	99.7	93.3	67.1	2.08672	3191	0.511961	6299
CCDC99	9.3	12.3	10.6	18.3	19.2	11.7	2.08639	3192	0.611598	5251
CNOT7	22.1	25.6	23.9	30.7	32	25	2.08614	3193	0.292617	9512
HTR2C	0.4	0.3	0.4	1	1	0.8	2.08534	3194.5	1.34792	2172.5
TREM1	1.1	0.3	1.1	2	2.6	1.6	2.08471	3196	1.31034	2277
SDHAP2	1.8	1.6	2	2.8	2.8	2.3	2.08353	3199	0.548893	5933.5
BRMS1L	1.8	2.5	1.6	3.9	3.1	2.8	2.08307	3200	0.732067	4466
TPST1	2.5	3.1	2.3	3.9	4.8	3.4	2.08293	3201	0.615082	5219.5
ECT2	20.1	30.5	23.7	37.2	41.9	28.1	2.08204	3203	0.528871	6123
C11orf74	5.1	3.2	5.3	6.6	5.9	6.9	2.08105	3204	0.51245	6292
SLC41A1	8.1	8.4	8.6	9.3	9.5	11	2.08062	3206	0.247625	10335
POLR1B	5.9	6	5.9	7.3	6.6	6.6	2.07898	3210	0.203747	11227
CTNND1	81.4	74.5	79.8	88	81.6	84.7	2.07825	3212	0.10958	13238
ZCCHC11	7.5	5.4	8.2	9	9.1	9.6	2.07797	3213	0.392643	7861
AGAP1	23.5	16.9	25.1	27.7	26.4	33.9	2.07714	3214	0.426009	7280.5
C17orf58	4.8	4.3	4.9	5.2	6.3	6.5	2.07709	3217	0.36257	8333.5
GNB5	3.7	4.3	4.2	5.4	6.1	4.7	2.07709	3216	0.409113	7644
C7orf40	11.3	13.9	13.6	14	17.2	18	2.07642	3220	0.342602	8607
KIAA0368	18.5	18.9	19.7	21.4	21.8	19.7	2.07597	3222	0.139569	12569
UBE2Q2	4.9	5.8	5.8	8	7.9	6.1	2.0749	3224	0.415037	7549.5
CD302	0.4	0.1	0.6	1.2	1	1.1	2.0742	3225	1.58496	1899.5
C3orf75	8.4	8.1	9.6	9.6	12	10.9	2.07415	3226	0.31639	9094
HOMER2	0.3	0.2	0.3	1.2	1.3	0.7	2.0738	3227.5	2	1453.5
PTGES	59.3	59	55.8	84.7	66.6	64.5	2.07267	3229	0.309779	9200
UBE2I	58.9	55	60.2	64.7	62.2	75.4	2.07211	3230	0.21658	10947
MED30	8.2	11.4	8.5	12.6	12.2	11.3	2.07109	3231	0.361429	8347
FAM105A	0.3	0.1	0.4	0.9	1.1	0.8	2.07088	3232	1.80735	1567
ASB9	1.2	2.1	1.1	3	3	2.2	2.06904	3234	0.89812	3602.5
EPB41L4B	5.8	5	5.8	6.9	7	6.2	2.06904	3235	0.276012	9814.5
FBXO28	7.3	7.3	7.9	9	9.6	8.1	2.0686	3236	0.246915	10344.5
C10orf47	8.6	5.1	10	10.5	12.1	16.2	2.0677	3239	0.71117	4557
FANCM	1.1	1.1	1.4	1.8	2.1	1.8	2.06719	3240	0.662965	4894
NMI	4.2	6.3	5	7.8	6.9	6.5	2.06555	3243	0.451796	6980
TP53BP1	10.4	9.6	9.3	11.5	11.3	10.5	2.06508	3246	0.184622	11633
CBX3	115.5	146.8	104.4	189.6	197.8	131.6	2.06412	3247	0.501134	6411
MAP4K5	7.7	10.3	8	11.5	12.2	10	2.06342	3248	0.374237	8139
INHBA	12.5	23.2	18.1	30.3	31.6	21.1	2.06151	3250	0.625505	5157
SCLT1	1.2	1.5	1.3	2.6	2.4	1.8	2.05924	3253	0.765535	4230
ZFP37	0.4	0.3	0.4	0.8	1	1.1	2.05844	3254.5	1.39855	2113
HACL1	6.7	7.5	6.4	8.4	8.5	7.6	2.05756	3257	0.250137	10292
ELOVL6	15.4	17.1	14	20.3	23	16.8	2.05752	3258	0.370134	8192
NUP85	11.9	10.3	13.9	13.8	15.2	17.3	2.05706	3259	0.359013	8369
DSTYK	2.2	1.3	1.9	2.9	2.7	2.7	2.05653	3260	0.620152	5191
IFT122	4.8	3.3	4	5.5	5.1	6.7	2.05269	3262	0.515765	6234
ROR1	9.3	6.4	10	10.9	11	12.5	2.04995	3263	0.42064	7333
HDGF	191.4	172.1	178.9	201.2	193.7	189.4	2.04859	3265	0.107352	13282
TTC26	4.1	2.7	3.6	6.2	4.8	4.6	2.04853	3266	0.584963	5580
CAMKK2	5.9	5.2	5.9	6.9	6.9	6.3	2.04815	3267	0.241661	10438
RPS6KA1	13.1	13.3	14.2	14.6	14.6	14.7	2.04789	3268	0.112741	13176
GPX8	3.6	4.6	4.7	5.5	6	5.2	2.04684	3269	0.372477	8156
TPM3	84.1	100.2	79.2	125.3	130.4	92.2	2.04641	3270	0.40087	7745
NINL	2.8	2.2	2.8	3.7	3.3	4.5	2.04628	3272.5	0.560088	5844
HS6ST1	17.5	9.9	13.5	19.2	17.4	19.6	2.04486	3274	0.458469	6902
PRPSAP1	4.7	3.1	5.6	7.1	5.8	6.8	2.0444	3275	0.555963	5886
SNW1	56.5	63.2	58.5	71	68.9	61.3	2.04429	3276	0.175133	11826
SUPV3L1	11	12.5	11.7	13.7	13.2	12.7	2.04304	3277	0.169925	11953.5
ZNF197	1.4	0.8	1.4	2.1	1.9	2.1	2.04238	3279	0.760812	4250
SIRT1	4	3.7	3.9	6.2	5	4.6	2.04092	3281	0.4458	7061.5
MRPS27	29.5	30.2	29.8	30.5	30.8	31.3	2.04086	3282	0.0491245	14610
ZNF700	2.3	2	2.7	3.3	3.8	3	2.04086	3284	0.528928	6122
TARBP1	7	8	6.9	9.5	10.9	8.1	2.03989	3287	0.380031	8043.5
ARFGAP2	30.4	26.2	28.5	31.8	30.3	33.5	2.03102	3296	0.167851	12013
FAM64A	6.5	3.5	6.7	7.4	8.6	8.7	2.03059	3297	0.564663	5800
RABGEF1	5.8	6.2	6.1	6.9	7.7	6.7	2.02982	3298	0.234864	10565
MAN1B1	28.1	22.5	27	28.5	30.5	33.6	2.02973	3299	0.254956	10212
CRYBG3	3	2.6	2.9	3.6	4	3.4	2.02935	3300	0.371969	8165
ZNF486	1.8	2.6	2.8	3.8	4.2	3.1	2.02911	3301	0.624491	5162
CYB5B	4	4.6	3.5	5.6	5.3	4.8	2.02837	3302	0.375758	8120
LOC284749	1.2	1.4	1.1	2.1	2.3	1.7	2.02837	3303	0.721284	4504.5
RNF121	6.5	6.3	6.8	8.2	7	8.1	2.02796	3304	0.249476	10303
MYC	41.7	30.7	51.1	50.8	54	68.1	2.02443	3308	0.485427	6593
HECTD2	0.4	0.4	0.4	0.9	0.9	0.8	2.02427	3310	1.11548	2624.5
HVCN1	0	0	0	0.4	0.5	0.5	2.02427	3310	Inf	546.5
PPIF	54.3	50.6	55.9	58.4	56.5	57.2	2.02306	3313	0.0979797	13504
MYSM1	2.6	2.7	3.3	3.9	4.1	3.5	2.022	3314	0.419225	7353
PSMC3IP	1.3	2.5	1.7	3.5	3.3	2.6	2.02123	3316	0.773229	4194
FKBP1B	0.2	0.1	0.2	0.7	0.6	0.8	2.0212	3317	2.07039	1395.5
SFT2D2	5.2	5.9	6.4	6.8	7.3	6.9	2.02104	3318	0.263034	10069
RPA3	16.1	18	14.9	20.7	21.8	17.4	2.02088	3319	0.289774	9557
LAMP1	150.7	123	141.2	164.8	146.8	167.7	2.02004	3320	0.208165	11132
NUDCD3	24.8	24.9	25.3	28.6	27.8	25.5	2.01961	3321	0.126973	12845
ZNF695	0.5	0.5	0.5	1	1.3	1	2.01882	3323	1.1375	2576.5
CLIP4	14.1	18.5	16.7	22.8	23.3	17.7	2.01773	3325	0.371969	8165
TMCC1	4.5	4.3	4.1	5.1	4.9	4.9	2.01693	3327.5	0.207941	11143
CIAPIN1	12.9	12.5	12.9	14.4	16.7	13.8	2.01648	3330	0.229371	10667
C10orf125	4.9	2.2	3.3	5	5.8	5.8	2.0159	3332	0.6746	4825.5
[truncated: 19,515 more rows]
