# Supplementary material for: Integrated genomic approaches identify upregulation of SCRN1 as a novel mechanism associated with acquired resistance to erlotinib in PC9 cells harboring oncogenic EGFR mutation
Source: Oncotarget. 2016 Feb 11;7(12):13797–809. doi: 10.18632/oncotarget.7318 (PMC4924679; doi:10.18632/oncotarget.7318)
Supplement: Supplementary file 3 [file oncotarget-07-13797-s003.xls]

## Sheet: exported_analyses_gene_centric_
rownames(data)	PC9_erlotinib	PC9 #1	PC9 #2	Ex19Del/CYF10	Ex19Del/CYF10_erlotinib	C1	C2	stat_sam	rank_sam	stat_fc	linear_fc	rank_fc	max_exp	abs_c		Tar/PC9
FAM162A	12.3	17.1	18.2	18.5	36.2	35.8	34.7	21.6242	4	0.987882	1.98327	3371	36.2	17.6	0.345829	0.685874	1	0	0	0	0
TGFBI	85.2	62.7	46.5	78.4	199.6	193.2	203.4	13.792	18	1.66814	3.17804	1658	203.4	136.2	0.428715	1.36247	0	0	0	0	0
SPOCK1	3.9	3.3	2.1	5	42.4	37.1	34.3	12.686	24	3.45185	10.9423	1145	42.4	34.5	0.102812	1.125	0	0	0	0	0
MCM2	3.9	14	9.2	15.1	37.9	38.8	38.1	12.5676	27	1.58371	2.99739	1954	38.8	25.5	0.101916	0.305483	1	0	0	0	0
ATP1B3	10.8	18.2	17.5	18.3	47.4	49.1	42.1	12.1547	32	1.3599	2.56667	2156	49.1	28.2	0.233766	0.6	1	0	0	0	0
C5orf15	22	24.8	29.4	27.6	50.8	52.6	48.5	11.7672	36	0.892949	1.85697	3624	52.6	23.4	0.434496	0.806846	0	0	0	0	0
CSF1	8.7	9.3	10.5	11.2	29.4	31.3	26.8	11.6647	37	1.49701	2.82258	2013	31.3	18.8	0.298286	0.841935	0	0	0	0	0
NNT	15.1	11.3	11	11.1	23.1	22.5	20.6	11.4383	38	0.986983	1.98204	3374	23.1	10.9	0.68429	1.35629	0	0	0	0	0
WWTR1	9.2	8.4	7.6	10	22	23.9	21.4	11.1973	48	1.37209	2.58846	2151	23.9	13.8	0.410104	1.06154	0	0	0	0	0
MAP3K3	2.4	3	2.8	3.2	15.2	13.7	16.8	11.1246	49	2.3442	5.07778	1290	16.8	12.2	0.157549	0.8	0	0	0	0	0
STMN1	18.9	26.8	22.7	27.2	78.5	77.2	65.9	10.857	54	1.53066	2.88918	1982	78.5	48.3	0.255866	0.739244	1	0	0	0	0
TMEM14B	18.5	21.9	24	25	36.6	37.9	36	10.4014	60	0.640189	1.55853	5032	37.9	13.2	0.502262	0.782793	0	0	0	0	0
ALDH1A3	184.4	101.4	98.6	82.1	272.8	232	230.5	9.87001	71	1.38213	2.60652	2133	272.8	151.1	0.752346	1.96101	0	0	0	0	0
PAM	22.2	20.9	21.5	23.2	32.5	34.3	32.2	9.69612	78	0.593733	1.50915	5378	34.3	11.1	0.672727	1.01524	0	0	0	0	0
PDLIM5	17.6	14.7	11.5	17.3	33	32.1	34.1	9.41801	86	1.18932	2.28046	2480	34.1	18.6	0.532258	1.21379	0	0	0	0	0
ADAMTS12	4.9	17.7	24.6	24.9	80.6	82.4	66.3	9.30468	90	1.7707	3.4122	1590	82.4	54	0.0641082	0.21875	1	0	0	0	0
PEBP1	71.2	69.9	58.9	60.8	97.4	100.2	95.4	8.915	103	0.627942	1.54536	5140	100.2	34.5	0.72901	1.12658	0	0	0	0	0
TMEM171	3.1	8	8.1	10.1	20.9	18.4	18.9	8.72572	112	1.15145	2.22137	2550	20.9	10.7	0.159794	0.354962	1	0	0	0	0
TUBB6	2.9	5.8	4.5	9.2	25	29.5	31.6	8.55223	117	2.14254	4.41538	1372	31.6	22.2	0.101045	0.446154	1	0	0	0	0
MYEOV	15.2	27.5	20.7	31.3	56.6	53.7	56	8.45696	124	1.06476	2.09182	2726	56.6	28.9	0.274203	0.573585	1	0	0	0	0
COL6A1	53.1	87.7	89.5	78.5	138.8	126.3	141.3	8.43795	125	0.668448	1.58936	4864	141.3	50.2	0.391978	0.622996	1	0	0	0	0
ATG3	13.1	16	13.1	16.5	28	27	25.9	8.29624	132	0.827106	1.77412	3897	28	11.8	0.485785	0.861842	0	0	0	0	0
CIRH1A	9.3	18.7	19.5	19.1	35.1	38.7	32.4	8.00359	138	0.890177	1.8534	3628	38.7	16.3	0.262712	0.486911	1	0	0	0	0
LAMC1	48.4	28.9	27.7	27.9	60	57.8	49.4	7.99454	140	0.984552	1.9787	3378	60	27.6	0.868421	1.71834	0	0	0	0	0
ANAPC13	18.3	12.6	13.2	15	27.6	28.7	24.4	7.94118	145	0.984	1.97794	3381	28.7	13.3	0.680297	1.34559	0	0	0	0	0
PLEK2	5	24.2	20.4	27.1	40.6	42.1	40.8	7.87242	147	0.784466	1.72245	4141	42.1	17.3	0.121457	0.209205	1	0	0	0	0
MCM3	12.4	23.8	18.2	24.5	55	51.9	45.2	7.69151	158	1.19359	2.28722	2466	55	28.5	0.244576	0.559398	1	0	0	0	0
NUP160	8.4	13.1	15	14.2	26.4	28	23.7	7.61286	164	0.884665	1.84634	3648	28	11.9	0.322663	0.595745	1	0	0	0	0
RFC2	4.5	14.4	11.1	14.8	23.9	25.4	26.1	7.61131	165	0.903785	1.87097	3584.5	26.1	11.7	0.179045	0.334988	1	0	0	0	0
EPB41L2	10.3	16.2	18.4	20.1	41.9	45.6	36.4	7.44436	175	1.17956	2.26508	2491	45.6	23.1	0.249395	0.564899	1	0	0	0	0
GINS4	1	4.8	4.4	6.7	16.9	17.3	13.7	6.92975	202	1.591	3.01258	1706	17.3	10.7	0.0626305	0.188679	1	0	0	0	0
PRPS2	19.9	22.3	24.5	21.9	43.6	45.4	37.3	6.90048	205	0.878473	1.83843	3661	45.4	19.2	0.472684	0.868996	0	0	0	0	0
RPA1	13.8	17.2	13.9	15.9	27.1	27.5	24.4	6.81892	214	0.749192	1.68085	4306	27.5	10.7	0.524051	0.880851	0	0	0	0	0
PPP1CC	44.9	43.4	44.2	44.6	73.2	77.5	64.4	6.79184	219	0.702285	1.62708	4616	77.5	27.6	0.62622	1.01891	0	0	0	0	0
LMNB1	5.2	20.5	15.3	21.2	37.3	38.9	33.7	6.75275	223	0.947158	1.92807	3462	38.9	17.6	0.141947	0.273684	1	0	0	0	0
ADRB2	4.7	2	4	3.8	17.5	18.4	13.1	6.6879	231	2.32193	5	1317.5	18.4	13.1	0.287755	1.43878	0	0	0	0	0
GINS2	1.1	6.9	6.5	7.4	20.6	22.4	16.5	6.57393	246	1.51631	2.86058	1995	22.4	12.9	0.0554622	0.158654	1	0	0	0	0
NOTCH2	32.1	22.8	20.6	23.6	36.9	38.3	32.7	6.47998	258	0.687462	1.61045	4713	38.3	13.6	0.892493	1.43731	0	0	0	0	0
HESRG	26.1	25.9	24.7	34.9	52.3	49.3	52.1	6.3886	267	0.846121	1.79766	3818	52.3	22.7	0.509434	0.915789	0	0	0	0	0
DCBLD2	8.2	32.9	25.4	47	125.3	139	99	6.35502	276	1.78666	3.45014	1584	139	86	0.0677126	0.233618	1	0	0	0	0
EFNB1	5.5	7.7	3.7	10.2	21.5	20.4	23.6	6.33443	283	1.60046	3.03241	1703	23.6	14.6	0.251908	0.763889	0	0	0	0	0
LOXL2	4.4	19.7	11.5	21.8	40.5	38.9	44.3	6.32818	284	1.22278	2.33396	2389	44.3	23.6	0.10671	0.249057	1	0	0	0	0
C3orf26	11.5	23.5	24.9	24.8	59	55.2	44.6	6.29961	289	1.1173	2.1694	2617	59	28.5	0.217254	0.471311	1	0	0	0	0
SCRN1	27.7	23.2	29.7	25.4	47.5	49.1	41.5	6.23642	297	0.818629	1.76373	3938	49.1	19.9	0.601738	1.0613	0	0	0	0	0
TRIP13	2.6	17.7	18.3	19.2	35.4	38.9	30.4	6.10689	311	0.923521	1.89674	3527	38.9	16.5	0.0744986	0.141304	1	0	0	0	0
SLC16A1	18.6	17.3	21.8	20.9	42.4	47.2	36.3	6.03843	321	1.06924	2.09833	2718	47.2	22	0.443209	0.93	0	0	0	0	0
JAG1	2	5.7	5	10.2	21.1	24.4	19.2	6.0211	325	1.63026	3.09569	1685	24.4	14.6	0.0927357	0.287081	1	0	0	0	0
FEN1	5.7	22.1	23.3	21.9	44	48.1	37	5.94157	333	0.939811	1.91828	3484	48.1	20.6	0.132455	0.254086	1	0	0	0	0
AKAP12	4.3	6.8	7.8	12.2	28.8	32.5	23.6	5.93069	337	1.66353	3.16791	1659	32.5	19.4	0.151943	0.481343	1	0	0	0	0
CSE1L	13.8	40.7	44.2	43.4	68.6	78.1	63.3	5.8514	348	0.710868	1.63679	4559	78.1	27.2	0.197143	0.322681	1	0	0	0	0
TYMS	2.9	14.7	15.9	16	39.2	44.2	31.5	5.81609	355	1.30198	2.46567	2287	44.2	22.8	0.075718	0.186695	1	0	0	0	0
AXL	7.4	12.3	10.5	17.9	43.3	37.7	53.8	5.79185	362	1.72772	3.31204	1625	53.8	31.4	0.164688	0.545455	1	0	0	0	0
MCM4	11.2	23.1	21.6	22.4	42.4	45.2	35.2	5.78942	363	0.871926	1.8301	3690	45.2	18.6	0.273616	0.500745	1	0	0	0	0
CTNNAL1	9.1	26.6	31.6	29.5	64.2	65.3	49.8	5.6577	383	1.03173	2.04447	2783	65.3	30.5	0.152259	0.311288	1	0	0	0	0
TNIK	3.4	8.8	11.3	11.4	23.6	25.3	19.2	5.53575	415	1.1123	2.1619	2631	25.3	12.2	0.14978	0.32381	1	0	0	0	0
RFC4	5.1	11.4	12.3	15.2	23.4	24.8	20.8	5.46285	435	0.826826	1.77378	3900	24.8	10	0.221739	0.393316	1	0	0	0	0
COL13A1	0.1	10.5	7.3	14.9	25.2	25.6	30.4	5.45791	437	1.31219	2.48318	2274	30.4	16.2	0.00369458	0.00917431	1	0	0	0	0
POLE3	18.1	22.8	24.5	23.8	39	39.5	32.6	5.39227	449	0.643937	1.56259	5005	39.5	13.3	0.488749	0.763713	0	0	0	0	0
COX11	21.3	23	20.3	21.3	38.8	38.6	31.4	5.34663	467	0.752072	1.68421	4292.5	38.8	14.7	0.587316	0.989164	0	0	0	0	0
PLAT	37	94.3	87	151.1	229	264.9	224.1	5.31247	477	1.11106	2.16005	2632	264.9	128.5	0.154596	0.333935	1	0	0	0	0
AK3L1	1.7	15.9	12.6	20.7	30.2	33.3	29.9	5.28496	485	0.924764	1.89837	3522	33.3	14.7	0.0546039	0.103659	1	0	0	0	0
MRPS22	22.7	17	19.6	16.3	40.6	43.2	31.3	5.2539	501	1.12155	2.1758	2611	43.2	20.7	0.591659	1.28733	0	0	0	0	0
HMGB2	14.6	39.2	44.4	40.4	70	65.9	56.9	5.24407	502	0.636765	1.55484	5075	70	22.9	0.227178	0.353226	1	0	0	0	0
RUVBL1	12.2	21	20.6	19.1	43.8	42.1	32.6	5.16589	523	0.965119	1.95222	3416	43.8	19.3	0.308861	0.602965	1	0	0	0	0
PSIP1	5.9	9.9	11.5	11.5	23.9	25.1	18.6	5.10864	537	1.03894	2.05471	2773	25.1	11.6	0.261834	0.537994	1	0	0	0	0
SFRP1	8.5	17	18.7	21.1	58.5	58.9	39.8	5.06341	546	1.46864	2.76761	2035	58.9	33.5	0.162214	0.448944	1	0	0	0	0
PTDSS1	24.4	25.9	30.5	26.3	43.6	46.3	38.2	5.05082	553	0.631311	1.54897	5110	46.3	15.1	0.571429	0.885127	0	0	0	0	0
CDCA7	1.7	5.8	4.7	6.4	18.3	20.6	13.5	5.0416	556	1.63254	3.10059	1684	20.6	11.8	0.0973282	0.301775	1	0	0	0	0
ID1	4.5	9.3	7.1	16.7	29.3	33.4	26.3	4.96086	578	1.42697	2.68882	2066	33.4	18.6	0.151685	0.407855	1	0	0	0	0
CCNA2	7.8	25.6	26.5	26	43.2	45.9	36	4.95262	583	0.679687	1.60179	4755	45.9	15.7	0.18705	0.299616	1	0	0	0	0
PLOD2	6.5	17.9	23	23.6	41	46.3	35.1	4.94485	586	0.924232	1.89767	3523	46.3	19.3	0.159314	0.302326	1	0	0	0	0
ALCAM	53.6	29.2	49.1	46.1	161.5	170.6	106.3	4.93254	588	1.81726	3.52412	1555	170.6	104.7	0.366788	1.2926	0	0	0	0	0
ITGA6	11.2	163.6	168.2	247.1	506.2	580.2	393	4.9205	593	1.35363	2.55554	2169	580.2	300.2	0.0227119	0.0580411	1	0	0	0	0
EGFR	136.5	177.2	145	268	443.1	429.9	571.7	4.8672	610	1.29149	2.44781	2296	571.7	284.8	0.28345	0.693833	1	0	0	0	0
UNG	10.3	13.9	12.3	13.6	32.5	33.5	23.5	4.85159	618	1.16912	2.24874	2525	33.5	16.6	0.345251	0.776382	0	0	0	0	0
CNBP	32.8	26.1	25.1	25.1	49.8	47.5	37.4	4.84235	620	0.819995	1.7654	3931	49.8	19.5	0.730512	1.28965	0	0	0	0	0
EID1	17	16.8	19.2	16.8	33.4	33.5	26.1	4.8294	625	0.816693	1.76136	3948	33.5	13.4	0.548387	0.965909	0	0	0	0	0
DCTPP1	11.2	22.8	18.9	23.3	30.5	35.6	31.6	4.78196	642	0.587919	1.50308	5412	35.6	10.9	0.34391	0.516923	1	0	0	0	0
ZWINT	10	22.4	26.2	23.1	56.5	51.1	39.5	4.70096	666	1.03675	2.0516	2777	56.5	25.1	0.203943	0.41841	1	0	0	0	0
SORD	9.9	11.4	13.9	12.5	23.4	27	20	4.63639	697	0.897189	1.86243	3604	27	10.9	0.421875	0.785714	0	0	0	0	0
EPS8L1	41.1	24.2	20.7	23.4	8.7	8.9	14.6	-5.0092	570	-1.08482	0.471449	2675	24.2	-12	3.82919	1.80527	1	0	0	0	0
C4orf34	49.8	22.9	32.8	22.6	7	9.3	7.4	-5.02402	567	-1.72413	0.302682	1628	32.8	-18.2	6.3038	1.90805	1	0	0	0	0
TMPRSS13	24.2	24.4	19.9	21.1	8.7	9.3	13.4	-5.1633	524	-1.05853	0.480122	2741	24.4	-11.3	2.3121	1.11009	0	0	0	0	0
PADI1	26.9	51.2	35.7	43	12.2	13.8	20.6	-5.17848	518	-1.479	0.358737	2027	51.2	-27.8	1.73176	0.621247	0	0	0	0	0
LIMCH1	15.9	19.7	11.2	14.7	1.1	1	1.7	-5.21201	510	-3.58496	0.0833333	1133.5	19.7	-13.9	12.5526	1.04605	0	0	0	0	0
CD63	154.2	209.4	148.7	187.6	71.6	67.4	92.8	-5.33503	471	-1.23523	0.424776	2372	209.4	-104.6	1.99569	0.847719	0	0	0	0	0
MARS	30.5	63.2	50.7	68.5	28.9	25.2	32.3	-5.46245	436	-1.078	0.473684	2691	68.5	-32	1.05903	0.501645	0	0	0	0	0
KRT8	4353.5	2494.4	2236.8	1873.2	1009.9	995.6	1248.7	-5.63418	389	-1.02112	0.492732	2799	2494.4	-1116.7	4.01343	1.97755	1	0	0	0	0
LOC642587	26.7	19.1	19.2	19.3	6.5	8.6	12	-5.64604	388	-1.08778	0.470486	2665	19.3	-10.2	2.95572	1.39062	1	0	0	0	0
ID3	18.8	12.8	16.8	13.8	2.3	3.4	6.1	-5.7057	376	-1.87891	0.271889	1527	16.8	-10.5	4.77966	1.29954	1	0	0	0	0
APOBEC3F	9.9	17.3	12.2	16.2	4.2	4.1	5.8	-5.71928	375	-1.6965	0.308534	1640	17.3	-10.5	2.10638	0.649891	0	0	0	0	0
WIBG	30.8	34.4	27.1	30.2	11.2	11	16.4	-5.99226	330	-1.24832	0.420938	2349	34.4	-17.7	2.39378	1.00763	0	0	0	0	0
INHBB	54.6	64.1	52.6	46.8	19	19.5	24.2	-6.06077	316	-1.38275	0.383486	2132	64.1	-33.6	2.61244	1.00183	0	0	0	0	0
RNF181	37.4	63.9	56.4	64.2	23.5	21	36.2	-6.23414	300	-1.19298	0.437398	2467	64.2	-34.6	1.39033	0.60813	0	0	0	0	0
GMPPA	24.4	37.3	30.6	36	13	13	19.1	-6.35231	278	-1.204	0.434071	2454	37.3	-19.6	1.62306	0.704524	0	0	0	0	0
TOM1	21	24.7	19.9	23.7	10.1	8.3	11.9	-6.3619	275	-1.17257	0.443631	2495	24.7	-12.7	2.07921	0.922401	0	0	0	0	0
NCCRP1	20.7	36.9	24.4	28.7	4.2	5	6.1	-6.37668	270	-2.55639	0.17	1258	36.9	-24.9	4.05882	0.69	0	0	0	0	0
KRT81	76.5	85.4	113.2	90.2	36	41.8	39.2	-6.40643	266	-1.30356	0.405125	2283	113.2	-57.3	1.96154	0.794668	0	0	0	0	0
KRT18	2098.2	1788.1	1470.9	1402.4	572.1	610.2	797.4	-6.48213	257	-1.23548	0.424701	2370	1788.1	-893.9	3.17957	1.35037	1	0	0	0	0
NHP2L1	43.2	84.9	67.8	74	36.7	37.4	37.8	-7.351	181	-1.01857	0.493604	2806	84.9	-38.3	1.15818	0.571681	0	0	0	0	0
CARS	26.2	33.1	30.5	35.5	15.2	12.6	18.3	-7.3986	179	-1.10412	0.465187	2640	35.5	-17.7	1.70499	0.793138	0	0	0	0	0
TMBIM1	156.9	193.6	163.1	190.9	65.2	70.7	97.5	-7.40383	178	-1.23032	0.426224	2379	193.6	-104.7	2.01671	0.859569	0	0	0	0	0
SHMT2	56.1	84.1	80.5	100.5	33.5	32.3	41.7	-7.47883	174	-1.3022	0.405507	2285	100.5	-52.5	1.56558	0.634855	0	0	0	0	0
TMEM139	136.8	34.1	42.7	33.7	13	10.9	13.6	-7.49921	172	-1.55908	0.339367	1965	42.7	-24.3	10.944	3.71403	1	0	0	0	0
ANKLE2	26.4	27.6	33.8	27.6	12.3	12.8	12.7	-7.51999	171	-1.23542	0.424719	2371	33.8	-17.1	2.09524	0.889888	0	0	0	0	0
KRT23	37.9	36	27.6	24.2	0.9	0.8	1	-7.65736	160	-5.02319	0.0307517	1101	36	-28.4	42.1111	1.29499	1	0	0	0	0
GRHL1	16.4	16.3	18.4	14.3	5.3	5.8	5.4	-7.78982	152	-1.57032	0.336735	1958	18.4	-10.8	2.98182	1.00408	0	0	0	0	0
SLC37A1	24.5	24.5	21.9	20.4	9.8	8.8	11	-7.98321	141	-1.17425	0.443114	2493	24.5	-12.4	2.48311	1.1003	0	0	0	0	0
CKAP4	28.2	47.9	39.8	43.4	20.3	21.9	20.6	-8.78623	111	-1.06183	0.479024	2732	47.9	-22.8	1.34713	0.645309	0	0	0	0	0
RETSAT	19.8	26.3	23	24.2	11	9.7	12.8	-8.79826	109	-1.13358	0.455782	2593	26.3	-13.3	1.77313	0.808163	0	0	0	0	0
PRSS8	17.2	37.9	26.7	36.8	0.3	0.6	0.9	-8.8167	105	-5.81592	0.0177515	1096	37.9	-33.2	28.6667	0.508876	0	0	0	0	0
C7orf68	24.6	20.1	23.9	21	7.1	9.3	8.3	-8.90647	104	-1.39593	0.38	2117.5	23.9	-13.4	2.98785	1.13538	0	0	0	0	0
S100P	529.1	365.3	326	404.3	106.5	77.8	137.4	-9.01793	99	-1.76793	0.293629	1591	404.3	-258	4.9341	1.4488	1	0	0	0	0
CREB3L2	38.6	23.7	20.7	21.3	7.9	8	10.5	-9.04986	98	-1.31536	0.401826	2270	23.7	-13.1	4.38636	1.76256	1	0	0	0	0
ELFN2	17.5	22	19.1	17.8	6	6.1	6.7	-9.16961	92	-1.64753	0.319185	1673	22	-13.4	2.79255	0.891341	0	0	0	0	0
GALNT6	13	24.5	22.9	21.1	10.7	11.8	10.8	-9.46108	85	-1.04058	0.486131	2768	24.5	-11.7	1.17117	0.569343	0	0	0	0	0
AGR2	379.7	232.4	301.5	231.7	21.9	23.2	31.4	-9.75857	77	-3.32306	0.0999216	1149	301.5	-229.7	14.8902	1.48785	1	0	0	0	0
GDPD3	30.9	22.5	22.2	21.3	4.9	5.5	9.1	-9.95281	70	-1.75899	0.295455	1594	22.5	-15.5	4.75385	1.40455	1	0	0	0	0
NDUFB8	38	41.2	37.7	42.7	17.8	19.4	21.7	-10.1383	67	-1.0458	0.484375	2756	42.7	-20.9	1.93548	0.9375	0	0	0	0	0
LOC84740	28.9	26.8	30.8	27.2	9.4	10	11.8	-10.7675	55	-1.44252	0.367925	2052	30.8	-17.9	2.77885	1.02241	0	0	0	0	0
PCDH7	28.4	12.1	11.3	9.4	0	0	0	-10.9564	52	#NAME?	#NAME?	546.5	12.1	-10.9	#DIV/0!	2.59756	1	0	#DIV/0!	#DIV/0!	#DIV/0!
ATF4	325.7	428.6	380.5	445	161.4	154.5	190.5	-11.0895	50	-1.3083	0.403796	2278	445	-249.2	1.9295	0.779124	0	0	0	0	0
SREBF2	76.1	105.3	91.7	96.9	33.8	35	44	-11.3859	41	-1.38156	0.383804	2134	105.3	-60.4	2.02394	0.776795	0	0	0	0	0
CETN2	100.2	153.1	148.1	127.1	50.5	44.7	47.7	-11.4116	39	-1.58362	0.333645	1955	153.1	-95.1	2.10357	0.701845	0	0	0	0	0
MFI2	35.2	36.3	31.4	34.8	8.7	8.9	10.6	-14.0158	17	-1.86186	0.275122	1540	36.3	-24.8	3.74468	1.03024	0	0	0	0	0
SND1	69.1	88.6	79.7	83.8	36.9	36.5	41.2	-14.4277	16	-1.13739	0.454582	2591	88.6	-45.8	1.8089	0.822293	0	0	0	0	0
MB	71.9	58.5	52.9	50.8	13.4	12.2	12.3	-16.395	11	-2.0975	0.233662	1389	58.5	-41.4	5.69129	1.32984	1	0	0	0	0
